# Supplementary material for: (2E)-3-(2-Chloro-8-methyl­quinolin-3-yl)-1-(2,4-di­methyl­quinolin-3-yl)prop-2-en-1-one
Source: Acta Crystallogr Sect E Struct Rep Online. 2013 Jul 20;69(Pt 8):o1275. doi: 10.1107/S1600536813019405 (PMC3793770; doi:10.1107/S1600536813019405)
Supplement: Supplementary file 1 [file e-69-o1275-sup1.cif]

##############################################################################
#                                                                            #
# This CIF contains the data in a paper accepted for publication in          #
# Acta Crystallographica Section E. It conforms to the requirements of       #
# Notes for Authors for Acta Crystallographica Section E, and has been       #
# peer reviewed under the auspices of the IUCr Commission on Journals.       #
#                                                                            #
# Full details of the Crystallographic Information File format               #
# are given in the paper "The Crystallographic Information File (CIF):       #
# a New Standard Archive File for Crystallography" by S. R. Hall, F. H.      #
# Allen and I. D. Brown [Acta Cryst. (1991), A47, 655-685].                  #
#                                                                            #
# The current version of the core CIF dictionary is obtainable from          #
# ftp://ftp.iucr.org/pub/cif_core.dic.                                       #
#                                                                            #
# Software is freely available for graphical display of the structure(s)     #
# in this CIF. For information consult the CIF software page                 #
# http://www.iucr.org/resources/cif/software.                                #
#                                                                            #
# This file may be used for bona fide research purposes within the           #
# scientific community so long as proper attribution is given to the journal # 
# article from which it was obtained.                                        #
#                                                                            #
##############################################################################
data_global
_audit_creation_method     SHELXL-97
_journal_date_recd_electronic     2013-07-12
_journal_date_accepted     2013-07-13
_journal_name_full     'Acta Crystallographica, Section E'
_journal_year     2013
_journal_volume     69
_journal_issue      8
_journal_page_first     o1275
_journal_page_last     o1275
_journal_paper_category     QO
_journal_paper_doi     10.1107/S1600536813019405
_journal_coeditor_code     HB7108
_publ_contact_author_name     'Edward R. T. Tiekink'
_publ_contact_author_address
;
Department of Chemistry
University of Malaya
50603 Kuala Lumpur
Malaysia
;
_publ_contact_author_email     edward.tiekink@gmail.com
_publ_contact_author_fax     '+60 3 7967 4193'
_publ_contact_author_phone     '+60 3 7967 6775'
_publ_section_title
;\
(2<i>E</i>)-3-(2-Chloro-8-methylquinolin-3-yl)-1-(2,4-dimethylquinolin-3-yl)\
prop-2-en-1-one
;
loop_
    _publ_author_name
    _publ_author_footnote
    _publ_author_address
    'Prasath, R.'
;
Additional correspondence author, e-mail: prasad24487@yahoo.co.in.
;
;
Department of Chemistry
BITS
Pilani - K. K. Birla Goa Campus
Goa 403 726
India
;
    'S. Sarveswari' .
;
Organic Chemistry Division
School of Advanced Sciences
VIT University
Vellore 632 014
India
;
    'Ng, Seik Weng' .
;
Department of Chemistry
University of Malaya
50603 Kuala Lumpur
Malaysia
Chemistry Department
Faculty of Science
King Abdulaziz University
PO Box 80203 Jeddah
Saudi Arabia
;
    'Tiekink, Edward R. T.' .
;
Department of Chemistry
University of Malaya
50603 Kuala Lumpur
Malaysia
;
data_I
_audit_creation_method     SHELXL97
_chemical_name_systematic
;\
(2<i>E</i>)-3-(2-Chloro-8-methylquinolin-3-yl)-1-(2,4-dimethylquinolin-\
3-yl)prop-2-en-1-one
;
_chemical_name_common     ?
_chemical_formula_moiety     'C24 H19 Cl N2 O'
_chemical_formula_sum     'C24 H19 Cl N2 O'
_chemical_formula_iupac     'C24 H19 Cl N2 O'
_chemical_formula_weight     386.86
_chemical_melting_point     ?
_symmetry_cell_setting     triclinic
_symmetry_space_group_name_H-M     'P -1'
_symmetry_space_group_name_Hall     '-P 1'
loop_
    _symmetry_equiv_pos_as_xyz
    'x, y, z'
    '-x, -y, -z'
_cell_length_a     7.4150(5)
_cell_length_b     9.9045(6)
_cell_length_c     14.0696(9)
_cell_angle_alpha     71.072(5)
_cell_angle_beta     88.427(5)
_cell_angle_gamma     72.552(5)
_cell_volume     929.66(10)
_cell_formula_units_Z     2
_cell_measurement_reflns_used     4165
_cell_measurement_theta_min     3.33
_cell_measurement_theta_max     76.54
_cell_measurement_temperature     100(2)
_exptl_crystal_description     block
_exptl_crystal_colour     pale-yellow
_exptl_crystal_size_max     0.25
_exptl_crystal_size_mid     0.25
_exptl_crystal_size_min     0.25
_exptl_crystal_density_diffrn     1.382
_exptl_crystal_density_meas     ?
_exptl_crystal_density_method     'not measured'
_exptl_crystal_F_000     404
_exptl_absorpt_coefficient_mu     1.949
_exptl_absorpt_correction_type     multi-scan
_exptl_absorpt_process_details     '(CrysAlis PRO; Agilent, 2013)'
_exptl_absorpt_correction_T_min     0.85306
_exptl_absorpt_correction_T_max     1.00000
_exptl_special_details
;
;
_diffrn_ambient_temperature     100(2)
_diffrn_radiation_type     CuK\a
_diffrn_radiation_wavelength     1.54184
_diffrn_radiation_source     'SuperNova (Cu) X-ray Source'
_diffrn_radiation_monochromator     Mirror
_diffrn_measurement_device_type
                     'Agilent SuperNova Dual diffractometer with Atlas detector'
_diffrn_measurement_method     \w
_diffrn_detector_area_resol_mean     10.4041
_diffrn_reflns_number     6846
_diffrn_reflns_av_R_equivalents     0.0138
_diffrn_reflns_av_sigmaI/netI     0.0183
_diffrn_reflns_theta_min     3.33
_diffrn_reflns_theta_max     76.74
_diffrn_reflns_theta_full     76.74
_diffrn_measured_fraction_theta_max     0.971
_diffrn_measured_fraction_theta_full     0.971
_diffrn_reflns_limit_h_min     -9
_diffrn_reflns_limit_h_max     6
_diffrn_reflns_limit_k_min     -12
_diffrn_reflns_limit_k_max     11
_diffrn_reflns_limit_l_min     -17
_diffrn_reflns_limit_l_max     17
_diffrn_standards_number     0
_diffrn_standards_interval_count     0
_diffrn_standards_interval_time     0
_diffrn_standards_decay_%     0
_refine_special_details
;
Refinement of <i>F</i>^2^ against ALL reflections. The weighted <i>R</i>-factor
<i>wR</i> and goodness of fit <i>S</i> are based on <i>F</i>^2^, conventional
<i>R</i>-factors <i>R</i> are based on <i>F</i>, with <i>F</i> set to zero for
negative <i>F</i>^2^. The threshold expression of <i>F</i>^2^ >
2\s(<i>F</i>^2^) is used only for calculating <i>R</i>-factors(gt) <i>etc</i>.
and is not relevant to the choice of reflections for refinement.
<i>R</i>-factors based on <i>F</i>^2^ are statistically about twice as large
as those based on <i>F</i>, and <i>R</i>-factors based on ALL data will be
even larger.
;
_reflns_number_total     3811
_reflns_number_gt     3587
_reflns_threshold_expression     I>2\s(I)
_refine_ls_structure_factor_coef     Fsqd
_refine_ls_matrix_type     full
_refine_ls_R_factor_all     0.0366
_refine_ls_R_factor_gt     0.0348
_refine_ls_wR_factor_gt     0.0939
_refine_ls_wR_factor_ref     0.0953
_refine_ls_goodness_of_fit_ref     1.037
_refine_ls_restrained_S_all     1.037
_refine_ls_number_reflns     3811
_refine_ls_number_parameters     256
_refine_ls_number_restraints     0
_refine_ls_hydrogen_treatment     constr
_refine_ls_weighting_scheme     calc
_refine_ls_weighting_details
       'calc w = 1/[\s^2^(Fo^2^)+(0.0508P)^2^+0.4107P] where P=(Fo^2^+2Fc^2^)/3'
_atom_sites_solution_hydrogens     geom
_atom_sites_solution_primary     direct
_atom_sites_solution_secondary     difmap
_refine_ls_shift/su_max     0.000
_refine_ls_shift/su_mean     0.000
_refine_diff_density_max     0.298
_refine_diff_density_min     -0.304
_refine_ls_extinction_method     none
_refine_ls_extinction_coef     ?
loop_
    _atom_type_symbol
    _atom_type_description
    _atom_type_scat_dispersion_real
    _atom_type_scat_dispersion_imag
    _atom_type_scat_source
    'C' 'C' 0.0181 0.0091
                         'International Tables Vol C Tables 4.2.6.8 and 6.1.1.4'
    'H' 'H' 0.0000 0.0000
                         'International Tables Vol C Tables 4.2.6.8 and 6.1.1.4'
    'O' 'O' 0.0492 0.0322
                         'International Tables Vol C Tables 4.2.6.8 and 6.1.1.4'
    'N' 'N' 0.0311 0.0180
                         'International Tables Vol C Tables 4.2.6.8 and 6.1.1.4'
    'Cl' 'Cl' 0.3639 0.7018
                         'International Tables Vol C Tables 4.2.6.8 and 6.1.1.4'
_computing_data_collection     'CrysAlis PRO (Agilent, 2013)'
_computing_cell_refinement     'CrysAlis PRO (Agilent, 2013)'
_computing_data_reduction     'CrysAlis PRO (Agilent, 2013)'
_computing_structure_solution     'SHELXS97 (Sheldrick, 2008)'
_computing_structure_refinement     'SHELXL97 (Sheldrick, 2008)'
_computing_molecular_graphics
;
ORTEP-3 for Windows (Farrugia, 2012) and DIAMOND (Brandenburg,
2006)
;
_computing_publication_material     'publCIF (Westrip, 2010)'
loop_
    _atom_site_type_symbol
    _atom_site_label
    _atom_site_fract_x
    _atom_site_fract_y
    _atom_site_fract_z
    _atom_site_U_iso_or_equiv
    _atom_site_adp_type
    _atom_site_calc_flag
    _atom_site_refinement_flags
    _atom_site_occupancy
    _atom_site_symmetry_multiplicity
    _atom_site_disorder_assembly
    _atom_site_disorder_group
    Cl Cl1 0.50310(4) 0.74397(4) -0.07296(2) 0.02306(10) Uani d . 1 1 . .
    O O1 0.77211(15) 0.37500(12) 0.27778(8) 0.0303(2) Uani d . 1 1 . .
    N N1 0.59497(15) 0.23114(12) 0.58173(8) 0.0197(2) Uani d . 1 1 . .
    N N2 0.27853(15) 0.99608(13) -0.06433(8) 0.0204(2) Uani d . 1 1 . .
    C C1 0.45484(18) 0.16757(15) 0.57864(10) 0.0191(3) Uani d . 1 1 . .
    C C2 0.40578(19) 0.08004(16) 0.67102(10) 0.0230(3) Uani d . 1 1 . .
    H H2 0.4675 0.0690 0.7326 0.028 Uiso calc R 1 1 . .
    C C3 0.2705(2) 0.01120(16) 0.67258(11) 0.0248(3) Uani d . 1 1 . .
    H H3 0.2387 -0.0471 0.7351 0.030 Uiso calc R 1 1 . .
    C C4 0.1783(2) 0.02640(16) 0.58199(11) 0.0250(3) Uani d . 1 1 . .
    H H4 0.0863 -0.0233 0.5835 0.030 Uiso calc R 1 1 . .
    C C5 0.22039(19) 0.11248(15) 0.49156(10) 0.0222(3) Uani d . 1 1 . .
    H H5 0.1563 0.1227 0.4309 0.027 Uiso calc R 1 1 . .
    C C6 0.35811(18) 0.18627(14) 0.48764(10) 0.0187(3) Uani d . 1 1 . .
    C C7 0.40656(18) 0.27748(14) 0.39547(10) 0.0191(3) Uani d . 1 1 . .
    C C8 0.55043(18) 0.33647(14) 0.40032(10) 0.0192(3) Uani d . 1 1 . .
    C C9 0.64203(18) 0.31126(14) 0.49597(10) 0.0189(3) Uani d . 1 1 . .
    C C10 0.3031(2) 0.30187(16) 0.29759(10) 0.0234(3) Uani d . 1 1 . .
    H H10A 0.3453 0.3727 0.2423 0.035 Uiso calc R 1 1 . .
    H H10B 0.1664 0.3426 0.3016 0.035 Uiso calc R 1 1 . .
    H H10C 0.3304 0.2061 0.2853 0.035 Uiso calc R 1 1 . .
    C C11 0.79125(19) 0.38402(16) 0.50126(11) 0.0232(3) Uani d . 1 1 . .
    H H11A 0.8428 0.3514 0.5713 0.035 Uiso calc R 1 1 . .
    H H11B 0.7346 0.4933 0.4766 0.035 Uiso calc R 1 1 . .
    H H11C 0.8934 0.3547 0.4594 0.035 Uiso calc R 1 1 . .
    C C12 0.61717(19) 0.42581(16) 0.30561(10) 0.0219(3) Uani d . 1 1 . .
    C C13 0.4853(2) 0.57651(16) 0.25090(10) 0.0233(3) Uani d . 1 1 . .
    H H13 0.3830 0.6205 0.2844 0.028 Uiso calc R 1 1 . .
    C C14 0.50609(19) 0.65201(16) 0.15594(10) 0.0216(3) Uani d . 1 1 . .
    H H14 0.6057 0.6040 0.1228 0.026 Uiso calc R 1 1 . .
    C C15 0.38631(18) 0.80355(15) 0.09910(10) 0.0204(3) Uani d . 1 1 . .
    C C16 0.37602(18) 0.86237(15) -0.00807(10) 0.0198(3) Uani d . 1 1 . .
    C C17 0.17413(18) 1.09272(15) -0.01732(10) 0.0203(3) Uani d . 1 1 . .
    C C18 0.06749(19) 1.24027(16) -0.07813(11) 0.0226(3) Uani d . 1 1 . .
    C C19 -0.0346(2) 1.33729(16) -0.03049(12) 0.0261(3) Uani d . 1 1 . .
    H H19 -0.1056 1.4363 -0.0702 0.031 Uiso calc R 1 1 . .
    C C20 -0.0373(2) 1.29435(17) 0.07542(12) 0.0264(3) Uani d . 1 1 . .
    H H20 -0.1087 1.3644 0.1057 0.032 Uiso calc R 1 1 . .
    C C21 0.0626(2) 1.15243(17) 0.13450(11) 0.0243(3) Uani d . 1 1 . .
    H H21 0.0597 1.1235 0.2057 0.029 Uiso calc R 1 1 . .
    C C22 0.17080(19) 1.04805(16) 0.08914(10) 0.0209(3) Uani d . 1 1 . .
    C C23 0.27938(19) 0.90076(16) 0.14569(10) 0.0213(3) Uani d . 1 1 . .
    H H23 0.2790 0.8678 0.2171 0.026 Uiso calc R 1 1 . .
    C C24 0.0660(2) 1.28611(17) -0.19129(11) 0.0274(3) Uani d . 1 1 . .
    H H24A -0.0111 1.3913 -0.2211 0.041 Uiso calc R 1 1 . .
    H H24B 0.0120 1.2227 -0.2151 0.041 Uiso calc R 1 1 . .
    H H24C 0.1959 1.2741 -0.2113 0.041 Uiso calc R 1 1 . .
loop_
    _atom_site_aniso_label
    _atom_site_aniso_U_11
    _atom_site_aniso_U_22
    _atom_site_aniso_U_33
    _atom_site_aniso_U_12
    _atom_site_aniso_U_13
    _atom_site_aniso_U_23
    Cl1 0.02514(17) 0.02405(17) 0.01915(17) -0.00578(13) 0.00524(12)
                                                                    -0.00798(12)
    O1 0.0269(5) 0.0329(6) 0.0264(5) -0.0062(4) 0.0094(4) -0.0069(4)
    N1 0.0197(5) 0.0203(5) 0.0189(5) -0.0053(4) 0.0017(4) -0.0067(4)
    N2 0.0193(5) 0.0222(6) 0.0213(5) -0.0090(4) 0.0033(4) -0.0071(5)
    C1 0.0180(6) 0.0184(6) 0.0198(6) -0.0032(5) 0.0017(5) -0.0072(5)
    C2 0.0235(6) 0.0255(7) 0.0181(6) -0.0068(5) 0.0009(5) -0.0053(5)
    C3 0.0241(7) 0.0251(7) 0.0213(7) -0.0078(6) 0.0041(5) -0.0028(5)
    C4 0.0221(6) 0.0243(7) 0.0276(7) -0.0091(5) 0.0018(5) -0.0055(6)
    C5 0.0209(6) 0.0218(6) 0.0230(7) -0.0056(5) -0.0006(5) -0.0069(5)
    C6 0.0181(6) 0.0175(6) 0.0190(6) -0.0023(5) 0.0017(5) -0.0069(5)
    C7 0.0195(6) 0.0176(6) 0.0180(6) -0.0015(5) 0.0011(5) -0.0067(5)
    C8 0.0200(6) 0.0174(6) 0.0182(6) -0.0029(5) 0.0038(5) -0.0059(5)
    C9 0.0181(6) 0.0177(6) 0.0196(6) -0.0026(5) 0.0026(5) -0.0073(5)
    C10 0.0255(7) 0.0241(7) 0.0189(6) -0.0072(5) -0.0004(5) -0.0052(5)
    C11 0.0212(6) 0.0235(7) 0.0256(7) -0.0079(5) 0.0027(5) -0.0083(5)
    C12 0.0236(6) 0.0238(7) 0.0195(6) -0.0092(5) 0.0037(5) -0.0073(5)
    C13 0.0255(7) 0.0225(7) 0.0218(6) -0.0082(5) 0.0052(5) -0.0065(5)
    C14 0.0221(6) 0.0239(7) 0.0208(6) -0.0093(5) 0.0041(5) -0.0080(5)
    C15 0.0198(6) 0.0224(7) 0.0210(6) -0.0109(5) 0.0031(5) -0.0061(5)
    C16 0.0191(6) 0.0225(6) 0.0207(6) -0.0096(5) 0.0042(5) -0.0083(5)
    C17 0.0174(6) 0.0220(7) 0.0243(7) -0.0101(5) 0.0033(5) -0.0079(5)
    C18 0.0200(6) 0.0233(7) 0.0260(7) -0.0107(5) 0.0023(5) -0.0066(5)
    C19 0.0212(6) 0.0216(7) 0.0355(8) -0.0074(5) 0.0018(6) -0.0087(6)
    C20 0.0222(6) 0.0275(7) 0.0362(8) -0.0107(6) 0.0080(6) -0.0172(6)
    C21 0.0235(7) 0.0296(7) 0.0274(7) -0.0150(6) 0.0076(5) -0.0134(6)
    C22 0.0196(6) 0.0244(7) 0.0239(7) -0.0126(5) 0.0044(5) -0.0096(5)
    C23 0.0225(6) 0.0252(7) 0.0199(6) -0.0134(5) 0.0039(5) -0.0072(5)
    C24 0.0267(7) 0.0250(7) 0.0262(7) -0.0073(6) 0.0006(6) -0.0036(6)
_geom_special_details
;
All s.u.'s (except the s.u. in the dihedral angle between two l.s. planes) are
estimated using the full covariance matrix. The cell s.u.'s are taken into
account individually in the estimation of s.u.'s in distances, angles and
torsion angles; correlations between s.u.'s in cell parameters are only used
when they are defined by crystal symmetry. An approximate (isotropic)
treatment of cell s.u.'s is used for estimating s.u.'s involving l.s. planes.
;
loop_
    _geom_bond_atom_site_label_1
    _geom_bond_atom_site_label_2
    _geom_bond_site_symmetry_2
    _geom_bond_distance
    _geom_bond_publ_flag
    Cl1 C16 . 1.7554(14) ?
    O1 C12 . 1.2177(17) ?
    N1 C9 . 1.3150(17) ?
    N1 C1 . 1.3749(17) ?
    N2 C16 . 1.2963(18) ?
    N2 C17 . 1.3752(18) ?
    C1 C6 . 1.4161(18) ?
    C1 C2 . 1.4161(18) ?
    C2 C3 . 1.368(2) ?
    C2 H2 . 0.9500 ?
    C3 C4 . 1.406(2) ?
    C3 H3 . 0.9500 ?
    C4 C5 . 1.370(2) ?
    C4 H4 . 0.9500 ?
    C5 C6 . 1.4136(19) ?
    C5 H5 . 0.9500 ?
    C6 C7 . 1.4269(18) ?
    C7 C8 . 1.3739(19) ?
    C7 C10 . 1.5082(18) ?
    C8 C9 . 1.4371(18) ?
    C8 C12 . 1.5050(18) ?
    C9 C11 . 1.5055(18) ?
    C10 H10A . 0.9800 ?
    C10 H10B . 0.9800 ?
    C10 H10C . 0.9800 ?
    C11 H11A . 0.9800 ?
    C11 H11B . 0.9800 ?
    C11 H11C . 0.9800 ?
    C12 C13 . 1.4825(19) ?
    C13 C14 . 1.3333(19) ?
    C13 H13 . 0.9500 ?
    C14 C15 . 1.4636(19) ?
    C14 H14 . 0.9500 ?
    C15 C23 . 1.3814(19) ?
    C15 C16 . 1.4243(18) ?
    C17 C22 . 1.4193(19) ?
    C17 C18 . 1.423(2) ?
    C18 C19 . 1.378(2) ?
    C18 C24 . 1.507(2) ?
    C19 C20 . 1.412(2) ?
    C19 H19 . 0.9500 ?
    C20 C21 . 1.366(2) ?
    C20 H20 . 0.9500 ?
    C21 C22 . 1.4221(19) ?
    C21 H21 . 0.9500 ?
    C22 C23 . 1.410(2) ?
    C23 H23 . 0.9500 ?
    C24 H24A . 0.9800 ?
    C24 H24B . 0.9800 ?
    C24 H24C . 0.9800 ?
loop_
    _geom_angle_atom_site_label_1
    _geom_angle_atom_site_label_2
    _geom_angle_atom_site_label_3
    _geom_angle_site_symmetry_1
    _geom_angle_site_symmetry_3
    _geom_angle
    _geom_angle_publ_flag
    C9 N1 C1 . . 118.17(11) ?
    C16 N2 C17 . . 117.78(12) ?
    N1 C1 C6 . . 122.93(12) ?
    N1 C1 C2 . . 118.08(12) ?
    C6 C1 C2 . . 119.00(12) ?
    C3 C2 C1 . . 120.74(13) ?
    C3 C2 H2 . . 119.6 ?
    C1 C2 H2 . . 119.6 ?
    C2 C3 C4 . . 120.19(13) ?
    C2 C3 H3 . . 119.9 ?
    C4 C3 H3 . . 119.9 ?
    C5 C4 C3 . . 120.42(13) ?
    C5 C4 H4 . . 119.8 ?
    C3 C4 H4 . . 119.8 ?
    C4 C5 C6 . . 120.68(13) ?
    C4 C5 H5 . . 119.7 ?
    C6 C5 H5 . . 119.7 ?
    C5 C6 C1 . . 118.94(12) ?
    C5 C6 C7 . . 122.83(12) ?
    C1 C6 C7 . . 118.22(12) ?
    C8 C7 C6 . . 117.71(12) ?
    C8 C7 C10 . . 122.91(12) ?
    C6 C7 C10 . . 119.36(12) ?
    C7 C8 C9 . . 120.42(12) ?
    C7 C8 C12 . . 120.60(12) ?
    C9 C8 C12 . . 118.97(12) ?
    N1 C9 C8 . . 122.49(12) ?
    N1 C9 C11 . . 117.30(12) ?
    C8 C9 C11 . . 120.14(12) ?
    C7 C10 H10A . . 109.5 ?
    C7 C10 H10B . . 109.5 ?
    H10A C10 H10B . . 109.5 ?
    C7 C10 H10C . . 109.5 ?
    H10A C10 H10C . . 109.5 ?
    H10B C10 H10C . . 109.5 ?
    C9 C11 H11A . . 109.5 ?
    C9 C11 H11B . . 109.5 ?
    H11A C11 H11B . . 109.5 ?
    C9 C11 H11C . . 109.5 ?
    H11A C11 H11C . . 109.5 ?
    H11B C11 H11C . . 109.5 ?
    O1 C12 C13 . . 123.24(12) ?
    O1 C12 C8 . . 120.60(12) ?
    C13 C12 C8 . . 116.16(11) ?
    C14 C13 C12 . . 121.82(13) ?
    C14 C13 H13 . . 119.1 ?
    C12 C13 H13 . . 119.1 ?
    C13 C14 C15 . . 124.62(13) ?
    C13 C14 H14 . . 117.7 ?
    C15 C14 H14 . . 117.7 ?
    C23 C15 C16 . . 115.37(12) ?
    C23 C15 C14 . . 122.38(12) ?
    C16 C15 C14 . . 122.23(12) ?
    N2 C16 C15 . . 126.49(13) ?
    N2 C16 Cl1 . . 115.42(10) ?
    C15 C16 Cl1 . . 118.08(10) ?
    N2 C17 C22 . . 121.50(13) ?
    N2 C17 C18 . . 118.38(12) ?
    C22 C17 C18 . . 120.12(13) ?
    C19 C18 C17 . . 118.10(13) ?
    C19 C18 C24 . . 121.77(13) ?
    C17 C18 C24 . . 120.12(13) ?
    C18 C19 C20 . . 122.18(14) ?
    C18 C19 H19 . . 118.9 ?
    C20 C19 H19 . . 118.9 ?
    C21 C20 C19 . . 120.24(13) ?
    C21 C20 H20 . . 119.9 ?
    C19 C20 H20 . . 119.9 ?
    C20 C21 C22 . . 119.83(13) ?
    C20 C21 H21 . . 120.1 ?
    C22 C21 H21 . . 120.1 ?
    C23 C22 C17 . . 117.73(13) ?
    C23 C22 C21 . . 122.75(13) ?
    C17 C22 C21 . . 119.52(13) ?
    C15 C23 C22 . . 121.13(12) ?
    C15 C23 H23 . . 119.4 ?
    C22 C23 H23 . . 119.4 ?
    C18 C24 H24A . . 109.5 ?
    C18 C24 H24B . . 109.5 ?
    H24A C24 H24B . . 109.5 ?
    C18 C24 H24C . . 109.5 ?
    H24A C24 H24C . . 109.5 ?
    H24B C24 H24C . . 109.5 ?
loop_
    _geom_torsion_atom_site_label_1
    _geom_torsion_atom_site_label_2
    _geom_torsion_atom_site_label_3
    _geom_torsion_atom_site_label_4
    _geom_torsion_site_symmetry_1
    _geom_torsion_site_symmetry_2
    _geom_torsion_site_symmetry_3
    _geom_torsion_site_symmetry_4
    _geom_torsion
    _geom_torsion_publ_flag
    C9 N1 C1 C6 . . . . -0.82(19) ?
    C9 N1 C1 C2 . . . . 179.35(12) ?
    N1 C1 C2 C3 . . . . -178.51(12) ?
    C6 C1 C2 C3 . . . . 1.7(2) ?
    C1 C2 C3 C4 . . . . 0.1(2) ?
    C2 C3 C4 C5 . . . . -1.3(2) ?
    C3 C4 C5 C6 . . . . 0.6(2) ?
    C4 C5 C6 C1 . . . . 1.2(2) ?
    C4 C5 C6 C7 . . . . -179.81(13) ?
    N1 C1 C6 C5 . . . . 177.89(12) ?
    C2 C1 C6 C5 . . . . -2.28(19) ?
    N1 C1 C6 C7 . . . . -1.16(19) ?
    C2 C1 C6 C7 . . . . 178.67(12) ?
    C5 C6 C7 C8 . . . . -176.23(12) ?
    C1 C6 C7 C8 . . . . 2.78(18) ?
    C5 C6 C7 C10 . . . . 2.20(19) ?
    C1 C6 C7 C10 . . . . -178.79(12) ?
    C6 C7 C8 C9 . . . . -2.55(19) ?
    C10 C7 C8 C9 . . . . 179.08(12) ?
    C6 C7 C8 C12 . . . . 176.23(11) ?
    C10 C7 C8 C12 . . . . -2.1(2) ?
    C1 N1 C9 C8 . . . . 1.12(19) ?
    C1 N1 C9 C11 . . . . 178.05(11) ?
    C7 C8 C9 N1 . . . . 0.6(2) ?
    C12 C8 C9 N1 . . . . -178.20(12) ?
    C7 C8 C9 C11 . . . . -176.24(12) ?
    C12 C8 C9 C11 . . . . 4.96(18) ?
    C7 C8 C12 O1 . . . . -109.66(16) ?
    C9 C8 C12 O1 . . . . 69.14(18) ?
    C7 C8 C12 C13 . . . . 71.01(17) ?
    C9 C8 C12 C13 . . . . -110.19(14) ?
    O1 C12 C13 C14 . . . . 16.4(2) ?
    C8 C12 C13 C14 . . . . -164.32(13) ?
    C12 C13 C14 C15 . . . . -177.18(12) ?
    C13 C14 C15 C23 . . . . 20.6(2) ?
    C13 C14 C15 C16 . . . . -161.14(13) ?
    C17 N2 C16 C15 . . . . 0.2(2) ?
    C17 N2 C16 Cl1 . . . . 179.09(9) ?
    C23 C15 C16 N2 . . . . 0.5(2) ?
    C14 C15 C16 N2 . . . . -177.91(12) ?
    C23 C15 C16 Cl1 . . . . -178.36(9) ?
    C14 C15 C16 Cl1 . . . . 3.26(17) ?
    C16 N2 C17 C22 . . . . -0.64(19) ?
    C16 N2 C17 C18 . . . . 179.55(11) ?
    N2 C17 C18 C19 . . . . -179.07(12) ?
    C22 C17 C18 C19 . . . . 1.12(19) ?
    N2 C17 C18 C24 . . . . 1.80(19) ?
    C22 C17 C18 C24 . . . . -178.01(12) ?
    C17 C18 C19 C20 . . . . -0.5(2) ?
    C24 C18 C19 C20 . . . . 178.63(13) ?
    C18 C19 C20 C21 . . . . -0.4(2) ?
    C19 C20 C21 C22 . . . . 0.5(2) ?
    N2 C17 C22 C23 . . . . 0.34(19) ?
    C18 C17 C22 C23 . . . . -179.86(11) ?
    N2 C17 C22 C21 . . . . 179.24(11) ?
    C18 C17 C22 C21 . . . . -0.95(19) ?
    C20 C21 C22 C23 . . . . 178.96(12) ?
    C20 C21 C22 C17 . . . . 0.12(19) ?
    C16 C15 C23 C22 . . . . -0.77(18) ?
    C14 C15 C23 C22 . . . . 177.61(12) ?
    C17 C22 C23 C15 . . . . 0.40(19) ?
    C21 C22 C23 C15 . . . . -178.47(12) ?
loop_
    _geom_hbond_atom_site_label_D
    _geom_hbond_atom_site_label_H
    _geom_hbond_atom_site_label_A
    _geom_hbond_site_symmetry_A
    _geom_hbond_distance_DH
    _geom_hbond_distance_HA
    _geom_hbond_distance_DA
    _geom_hbond_angle_DHA
    C20 H20 O1 1_465 0.95 2.58 3.364(2) 140
_iucr_refine_instructions_details
;
TITL P-1
CELL  1.54184   7.4150   9.9045  14.0696   71.072   88.427   72.552
ZERR     2.00   0.0005   0.0006   0.0009    0.005    0.005    0.005
LATT   1
SFAC  C    H    O    N    CL
UNIT  48   38   2    4    2
MERG   2
FMAP   2
SIZE     0.25   0.25   0.25
ACTA
BOND   $H
CONF
L.S.   24
TEMP  -173.00
WGHT    0.050800    0.410700
FVAR      12.78507
CL1   5    0.503103    0.743971   -0.072962    11.00000    0.02514    0.02405 =
         0.01915   -0.00798    0.00524   -0.00578
O1    3    0.772110    0.374999    0.277782    11.00000    0.02689    0.03289 =
         0.02640   -0.00688    0.00938   -0.00617
N1    4    0.594970    0.231136    0.581732    11.00000    0.01967    0.02025 =
         0.01889   -0.00673    0.00169   -0.00533
N2    4    0.278527    0.996085   -0.064334    11.00000    0.01926    0.02224 =
         0.02135   -0.00711    0.00326   -0.00903
C1    1    0.454845    0.167573    0.578644    11.00000    0.01797    0.01842 =
         0.01983   -0.00718    0.00173   -0.00322
C2    1    0.405778    0.080040    0.671022    11.00000    0.02355    0.02549 =
         0.01808   -0.00527    0.00094   -0.00679
AFIX  43
H2    2    0.467517    0.069006    0.732601    11.00000   -1.20000
AFIX   0
C3    1    0.270475    0.011195    0.672580    11.00000    0.02415    0.02515 =
         0.02125   -0.00281    0.00405   -0.00783
AFIX  43
H3    2    0.238690   -0.047056    0.735070    11.00000   -1.20000
AFIX   0
C4    1    0.178349    0.026399    0.581986    11.00000    0.02215    0.02430 =
         0.02756   -0.00550    0.00177   -0.00907
AFIX  43
H4    2    0.086347   -0.023333    0.583472    11.00000   -1.20000
AFIX   0
C5    1    0.220390    0.112482    0.491558    11.00000    0.02088    0.02183 =
         0.02296   -0.00689   -0.00062   -0.00563
AFIX  43
H5    2    0.156338    0.122692    0.430862    11.00000   -1.20000
AFIX   0
C6    1    0.358106    0.186270    0.487638    11.00000    0.01810    0.01746 =
         0.01897   -0.00688    0.00169   -0.00231
C7    1    0.406564    0.277481    0.395469    11.00000    0.01947    0.01758 =
         0.01802   -0.00671    0.00112   -0.00149
C8    1    0.550430    0.336472    0.400321    11.00000    0.01998    0.01736 =
         0.01821   -0.00586    0.00377   -0.00289
C9    1    0.642026    0.311261    0.495971    11.00000    0.01812    0.01771 =
         0.01959   -0.00729    0.00257   -0.00265
C10   1    0.303104    0.301869    0.297585    11.00000    0.02547    0.02412 =
         0.01892   -0.00518   -0.00040   -0.00718
AFIX 137
H10A  2    0.345302    0.372742    0.242262    11.00000   -1.50000
H10B  2    0.166362    0.342642    0.301588    11.00000   -1.50000
H10C  2    0.330419    0.206070    0.285302    11.00000   -1.50000
AFIX   0
C11   1    0.791246    0.384016    0.501260    11.00000    0.02122    0.02349 =
         0.02556   -0.00832    0.00274   -0.00788
AFIX 137
H11A  2    0.842802    0.351384    0.571250    11.00000   -1.50000
H11B  2    0.734621    0.493319    0.476597    11.00000   -1.50000
H11C  2    0.893448    0.354706    0.459375    11.00000   -1.50000
AFIX   0
C12   1    0.617167    0.425806    0.305606    11.00000    0.02360    0.02385 =
         0.01945   -0.00733    0.00368   -0.00922
C13   1    0.485251    0.576514    0.250898    11.00000    0.02549    0.02246 =
         0.02177   -0.00647    0.00522   -0.00819
AFIX  43
H13   2    0.383045    0.620519    0.284425    11.00000   -1.20000
AFIX   0
C14   1    0.506086    0.652005    0.155941    11.00000    0.02214    0.02393 =
         0.02076   -0.00804    0.00411   -0.00931
AFIX  43
H14   2    0.605709    0.604040    0.122838    11.00000   -1.20000
AFIX   0
C15   1    0.386312    0.803553    0.099104    11.00000    0.01982    0.02241 =
         0.02100   -0.00608    0.00315   -0.01091
C16   1    0.376019    0.862369   -0.008072    11.00000    0.01914    0.02251 =
         0.02065   -0.00827    0.00420   -0.00963
C17   1    0.174132    1.092723   -0.017317    11.00000    0.01742    0.02196 =
         0.02425   -0.00791    0.00331   -0.01005
C18   1    0.067494    1.240273   -0.078132    11.00000    0.02002    0.02335 =
         0.02604   -0.00661    0.00227   -0.01066
C19   1   -0.034625    1.337286   -0.030492    11.00000    0.02125    0.02157 =
         0.03549   -0.00867    0.00183   -0.00735
AFIX  43
H19   2   -0.105592    1.436324   -0.070226    11.00000   -1.20000
AFIX   0
C20   1   -0.037263    1.294353    0.075416    11.00000    0.02222    0.02753 =
         0.03625   -0.01723    0.00795   -0.01069
AFIX  43
H20   2   -0.108722    1.364402    0.105695    11.00000   -1.20000
AFIX   0
C21   1    0.062590    1.152428    0.134503    11.00000    0.02354    0.02955 =
         0.02736   -0.01344    0.00757   -0.01500
AFIX  43
H21   2    0.059738    1.123545    0.205709    11.00000   -1.20000
AFIX   0
C22   1    0.170801    1.048053    0.089138    11.00000    0.01960    0.02436 =
         0.02391   -0.00962    0.00435   -0.01257
C23   1    0.279377    0.900763    0.145689    11.00000    0.02255    0.02524 =
         0.01993   -0.00721    0.00387   -0.01336
AFIX  43
H23   2    0.279004    0.867791    0.217054    11.00000   -1.20000
AFIX   0
C24   1    0.065953    1.286110   -0.191288    11.00000    0.02671    0.02501 =
         0.02621   -0.00357    0.00058   -0.00726
AFIX 137
H24A  2   -0.011082    1.391288   -0.221145    11.00000   -1.50000
H24B  2    0.011995    1.222711   -0.215054    11.00000   -1.50000
H24C  2    0.195945    1.274145   -0.211271    11.00000   -1.50000
HKLF    4
REM  P-1
REM R1 =  0.0348 for   3587 Fo > 4sig(Fo)  and  0.0366 for all   3811 data
REM    256 parameters refined using      0 restraints
END
WGHT      0.0504      0.4124
REM Highest difference peak  0.298,  deepest hole -0.304,  1-sigma level  0.045
Q1    1   0.3555  0.8278  0.0475  11.00000  0.05    0.30
Q2    1   0.5761  0.3742  0.3540  11.00000  0.05    0.28
Q3    1   0.7190  0.3456  0.4986  11.00000  0.05    0.26
Q4    1   0.3793  0.2376  0.4398  11.00000  0.05    0.26
Q5    1   0.4656  0.7169  0.0185  11.00000  0.05    0.26
Q6    1   0.4366  0.1201  0.6212  11.00000  0.05    0.26
Q7    1   0.1608  1.0657  0.0410  11.00000  0.05    0.24
Q8    1   0.5926  0.3290  0.4450  11.00000  0.05    0.24
Q9    1   0.2152  0.9776  0.1153  11.00000  0.05    0.22
Q10   1   0.1203  1.1639 -0.0447  11.00000  0.05    0.22
Q11   1   0.4271  0.7324  0.1239  11.00000  0.05    0.21
Q12   1   0.2877  0.1511  0.4945  11.00000  0.05    0.20
Q13   1   0.5472  0.4943  0.2757  11.00000  0.05    0.20
Q14   1   0.1844  0.0877  0.5431  11.00000  0.05    0.19
Q15   1   0.0681  1.2590 -0.1217  11.00000  0.05    0.19
Q16   1   0.5234  0.1920  0.5781  11.00000  0.05    0.19
Q17   1   0.2851  0.9323 -0.0254  11.00000  0.05    0.19
Q18   1   0.1422  1.0814  0.1053  11.00000  0.05    0.19
Q19   1   0.4069  0.1761  0.5359  11.00000  0.05    0.19
Q20   1   0.6057  0.2761  0.5358  11.00000  0.05    0.18
;
