# Supplementary material for: (2E)-3-(2-Chloro-8-methyl­quinolin-3-yl)-1-(2,4-di­methyl­quinolin-3-yl)prop-2-en-1-one
Source: Acta Crystallogr Sect E Struct Rep Online. 2013 Jul 20;69(Pt 8):o1275. doi: 10.1107/S1600536813019405 (PMC3793770; doi:10.1107/S1600536813019405)
Supplement: Supplementary file 2 [file e-69-o1275-Isup2.hkl]

#
# h,k,l, Fc-squared, Fo-squared, sigma(Fo-squared) and status flag
#
data_I
_shelx_title ' P-1'
_shelx_refln_list_code          4
_shelx_F_calc_maximum       78.43
_exptl_crystal_F_000       404.00
_reflns_d_resolution_high  0.7920
 
loop_
 _symmetry_equiv_pos_as_xyz
 'x, y, z'
 '-x, -y, -z'
 
_cell_length_a     7.4150
_cell_length_b     9.9045
_cell_length_c    14.0696
_cell_angle_alpha  71.072
_cell_angle_beta   88.427
_cell_angle_gamma  72.552
 
_shelx_F_squared_multiplier     1.000
 
loop_
 _refln_index_h
 _refln_index_k
 _refln_index_l
 _refln_F_squared_calc
 _refln_F_squared_meas
 _refln_F_squared_sigma
 _refln_observed_status
   2   0   0      561.72      511.99      4.97 o
   3   0   0      205.05      207.72      3.06 o
   4   0   0      398.51      379.32      8.39 o
   5   0   0       17.93       23.38      2.25 o
   6   0   0       14.81       10.33      0.79 o
   7   0   0      350.68      358.64      4.73 o
   8   0   0       28.26       26.96      1.43 o
  -8   1   0       64.65       62.90      1.90 o
  -7   1   0      290.87      293.78      5.23 o
  -6   1   0      135.40      128.84      2.88 o
  -5   1   0       19.87       18.83      2.16 o
  -4   1   0        0.21        0.78      0.58 o
  -3   1   0       35.44       36.46      1.39 o
  -2   1   0      238.62      229.21      2.74 o
  -1   1   0       74.20       68.44      1.21 o
   0   1   0     1249.23     1150.00     16.61 o
   1   1   0      167.99      162.54      1.44 o
   2   1   0     4951.29     4983.42     14.60 o
   3   1   0       14.14       14.10      1.04 o
   4   1   0      196.64      198.61      4.47 o
   5   1   0        1.29        4.11      1.04 o
   6   1   0       35.25       33.44      1.17 o
   7   1   0        7.50        7.99      0.71 o
   8   1   0        0.59        0.69      0.43 o
  -8   2   0      119.74      119.49      3.13 o
  -7   2   0      645.61      664.87     16.33 o
  -6   2   0       57.00       55.76      1.89 o
  -5   2   0      293.57      308.59      3.79 o
  -4   2   0      367.08      348.57      5.30 o
  -3   2   0        5.80        3.98      1.58 o
  -2   2   0     2097.70     2115.21     10.21 o
  -1   2   0     6150.98     5994.95    167.63 o
   0   2   0     3833.06     3619.69     12.90 o
   1   2   0      284.41      285.39      2.42 o
   3   2   0      488.55      597.89      6.55 o
   4   2   0      498.99      634.52      7.96 o
   5   2   0        8.33       15.26      1.46 o
   6   2   0      369.57      366.20      3.76 o
   7   2   0       61.31       69.98      1.91 o
   8   2   0        7.37        5.49      0.67 o
   9   2   0        0.37        0.57      0.36 o
  -7   3   0       27.60       31.74      2.13 o
  -6   3   0       58.06       58.69      1.87 o
  -5   3   0      195.22      196.46      3.49 o
  -4   3   0       40.97       38.81      1.87 o
  -3   3   0       22.57       20.48      1.78 o
  -2   3   0       28.86       35.46     17.09 o
  -1   3   0        4.68        8.82      0.75 o
   0   3   0     2418.47     2331.26     12.94 o
   1   3   0      594.42      555.62      5.98 o
   2   3   0      434.21      418.60      5.35 o
   3   3   0      272.82      293.76      4.99 o
   4   3   0     2085.57     2299.43     15.76 o
   5   3   0       34.12       33.77      2.19 o
   6   3   0        4.48        4.74      0.48 o
   7   3   0        1.90        1.07      0.43 o
   8   3   0      138.46      140.75      3.53 o
   9   3   0        1.11        0.25      0.29 o
  -7   4   0       19.59       17.41      1.29 o
  -6   4   0       41.97       48.71      2.02 o
  -5   4   0      495.32      528.92      7.30 o
  -4   4   0      100.48      109.15      4.91 o
  -3   4   0        3.87        4.39      0.99 o
  -2   4   0      246.67      243.08      5.06 o
  -1   4   0       18.86       38.61      9.04 o
   0   4   0        4.27        2.18      0.64 o
   1   4   0     1118.23     1065.48      9.82 o
   2   4   0      597.44      570.16      7.20 o
   3   4   0        1.32        3.54      0.74 o
   4   4   0      859.64      920.52     10.69 o
   5   4   0       84.86       63.53      3.07 o
   6   4   0        4.43        4.21      0.64 o
   7   4   0      104.58       89.83      3.07 o
   8   4   0       21.80       14.55      0.95 o
   9   4   0       13.25       18.03      1.35 o
  -6   5   0        3.98        3.58      0.59 o
  -5   5   0        6.12        6.83      0.89 o
  -4   5   0       19.92       16.02      2.02 o
  -3   5   0        5.84        6.61      1.85 o
  -2   5   0        3.35       13.86      1.78 o
  -1   5   0       53.96       50.69      1.70 o
   0   5   0        0.04        0.17      0.27 o
   1   5   0      743.32      820.01     10.04 o
   2   5   0      486.41      508.90      7.82 o
   3   5   0        7.16        7.15      1.06 o
   4   5   0       35.06       32.83      2.22 o
   5   5   0       15.85       15.94      1.67 o
   6   5   0      131.33      135.44      2.95 o
   7   5   0       36.56       37.46      1.35 o
   8   5   0        9.06       10.02      1.50 o
   9   5   0        3.61        4.59      0.76 o
  -6   6   0       17.36       19.30      1.18 o
  -5   6   0       57.70       53.56      2.09 o
  -4   6   0        1.66        0.94      0.56 o
  -3   6   0      361.19      382.00      6.00 o
  -2   6   0      191.23      176.99      4.52 o
  -1   6   0       27.56       23.83      2.28 o
   0   6   0       54.06       44.37      2.82 o
   1   6   0      444.81      386.29      7.84 o
   2   6   0       98.42       95.69      3.85 o
   3   6   0      393.93      419.21      8.09 o
   4   6   0      100.18       86.89      3.83 o
   5   6   0      173.96      165.14      4.07 o
   6   6   0        4.41        7.04      1.65 o
   7   6   0        6.02        9.78      1.49 o
   8   6   0       89.69       89.27      2.96 o
   9   6   0        0.33        0.50      0.38 o
  -5   7   0       82.29       83.77      2.83 o
  -4   7   0        0.60        0.21      0.40 o
  -3   7   0        4.03        4.40      0.78 o
  -2   7   0        2.68        7.51      4.63 o
  -1   7   0       24.16       26.71      1.37 o
   0   7   0      107.78      113.19      3.37 o
   1   7   0      111.23      112.21      4.72 o
   2   7   0       23.73       27.81      2.35 o
   3   7   0      482.89      530.79      9.87 o
   4   7   0       77.89       85.01      2.88 o
   5   7   0       86.24       88.68      4.45 o
   6   7   0       16.60       16.25      1.43 o
   7   7   0       11.65       11.37      1.11 o
   8   7   0        0.91        0.74      0.41 o
  -4   8   0      222.45      260.87      4.94 o
  -3   8   0       42.85       50.06      1.87 o
  -2   8   0       19.53       15.38      1.25 o
  -1   8   0       17.55       16.32      1.32 o
   0   8   0      106.19       98.78      4.65 o
   1   8   0       67.69       72.01      2.68 o
   2   8   0        1.38        2.50      0.70 o
   3   8   0      527.82      479.99      8.90 o
   4   8   0      438.44      420.90      8.97 o
   5   8   0      346.74      370.21      8.74 o
   6   8   0        6.03        5.82      1.37 o
   7   8   0      103.43      105.48      4.11 o
   8   8   0        1.51        2.37      0.62 o
  -3   9   0       35.47       40.59      1.69 o
  -2   9   0        1.37        2.59      0.84 o
  -1   9   0        3.30        2.10      0.98 o
   0   9   0        2.93        1.17      0.98 o
   1   9   0        0.98        0.64      0.60 o
   2   9   0       81.29       85.70      2.95 o
   3   9   0        5.59        6.29      0.93 o
   4   9   0        0.47        1.39      0.75 o
   5   9   0       40.24       39.93      2.73 o
   6   9   0       17.44       17.47      1.23 o
   7   9   0       13.18       14.33      1.43 o
  -2  10   0       18.57       24.97      1.21 o
  -1  10   0       12.92       12.01      1.32 o
   0  10   0        1.20        1.10      0.83 o
   1  10   0       75.16       78.37      3.35 o
   2  10   0     1442.04     1470.49     10.88 o
   3  10   0     1261.25     1283.27     10.40 o
   4  10   0       61.23       63.32      3.35 o
   5  10   0       48.05       48.48      2.36 o
   6  10   0       64.90       62.94      1.78 o
   7  10   0       66.42       45.76      1.71 o
   0  11   0       38.22       38.66      1.79 o
   1  11   0       29.16       29.81      1.80 o
   2  11   0        1.35        0.76      0.39 o
   3  11   0        3.87        3.13      0.49 o
   4  11   0       92.34       95.80      3.23 o
   5  11   0        2.09        2.00      0.59 o
  -5 -11   1       25.98       23.73      1.27 o
  -4 -11   1       52.57       51.25      2.16 o
  -3 -11   1        0.01        0.29      0.50 o
  -2 -11   1       11.74        8.80      0.64 o
  -1 -11   1        1.87        1.78      0.52 o
   0 -11   1        0.56        1.11      0.41 o
  -6 -10   1      124.81      121.64      2.20 o
  -5 -10   1       30.74       26.23      2.42 o
  -4 -10   1      128.41      132.87      4.60 o
  -3 -10   1        7.18        7.13      0.83 o
  -2 -10   1        0.52        0.83      0.64 o
  -1 -10   1       44.47       44.03      1.75 o
   0 -10   1      166.32      178.93      5.01 o
   1 -10   1       14.88       14.56      1.32 o
  -7  -9   1        0.49        0.49      0.51 o
  -6  -9   1        0.03        0.02      0.53 o
  -5  -9   1       55.34       56.19      2.22 o
  -4  -9   1        6.30        8.02      0.96 o
  -3  -9   1       70.67       70.94      2.56 o
  -2  -9   1       30.45       30.68      1.80 o
  -1  -9   1       16.34       17.27      1.37 o
   0  -9   1       39.75       32.87      2.66 o
   1  -9   1        3.47        3.68      1.09 o
   2  -9   1        0.70        0.89      0.66 o
  -8  -8   1      149.50      177.91      3.72 o
  -7  -8   1       34.23       33.53      2.31 o
  -6  -8   1       20.08       18.53      1.32 o
  -5  -8   1      323.94      330.76      8.17 o
  -4  -8   1       93.44       93.93      4.23 o
  -2  -8   1       31.82       26.58      1.70 o
  -1  -8   1      619.23      616.14      7.83 o
   0  -8   1      408.77      411.85      6.19 o
   1  -8   1      290.68      323.19      8.31 o
   2  -8   1      337.73      356.58      5.48 o
   3  -8   1       65.14       66.92      2.52 o
   4  -8   1       61.44       57.90      2.13 o
  -8  -7   1       92.09       89.17      2.13 o
  -7  -7   1      150.50      156.98      3.55 o
  -6  -7   1       51.64       55.71      2.29 o
  -5  -7   1       10.51       10.34      1.22 o
  -4  -7   1       82.27       73.41      2.22 o
  -3  -7   1      398.34      413.14      5.92 o
  -2  -7   1        4.07        4.86      0.80 o
  -1  -7   1       52.23       57.85      1.91 o
   0  -7   1        1.65        0.41      0.80 o
   1  -7   1        0.02        0.90      0.52 o
   2  -7   1        2.00       -0.15      1.37 o
   3  -7   1       21.62       21.19      1.46 o
   4  -7   1        1.82        1.70      0.48 o
   5  -7   1       19.50       23.03      1.39 o
  -9  -6   1       28.13       28.93      1.32 o
  -8  -6   1        4.69        4.80      1.24 o
  -7  -6   1        8.96        9.38      1.05 o
  -6  -6   1       61.31       56.05      2.50 o
  -5  -6   1        2.01        2.88      0.70 o
  -4  -6   1       84.51       89.90      3.84 o
  -3  -6   1      695.22      709.82     10.54 o
  -2  -6   1      380.10      338.06      7.32 o
  -1  -6   1      112.21      103.93      4.19 o
   0  -6   1      374.62      396.97      8.55 o
   1  -6   1      782.12      811.30     12.99 o
   2  -6   1      219.53      223.02      4.78 o
   3  -6   1       16.57       21.24      2.53 o
   4  -6   1      164.51      187.28      6.10 o
   5  -6   1      389.88      405.35      5.11 o
  -9  -5   1        4.84        6.65      0.83 o
  -8  -5   1       37.08       39.34      1.67 o
  -7  -5   1       11.70       13.00      0.97 o
  -6  -5   1       29.17       25.97      1.05 o
  -5  -5   1       82.10       80.49      2.11 o
  -4  -5   1       45.15       59.26      2.92 o
  -3  -5   1      177.29      167.47      4.65 o
  -2  -5   1       56.12       40.95      2.30 o
  -1  -5   1     1893.39     1960.29     15.95 o
   0  -5   1      237.02      242.68      5.97 o
   1  -5   1        1.98        1.63      0.76 o
   2  -5   1        1.33        1.51      0.87 o
   3  -5   1       41.22       42.39      1.72 o
   4  -5   1        7.16        8.42      1.53 o
   5  -5   1       13.13       16.17      1.30 o
   6  -5   1        0.65        2.33      0.58 o
  -9  -4   1        0.36        0.59      0.48 o
  -8  -4   1       54.69       51.28      1.69 o
  -7  -4   1      233.77      228.03      3.81 o
  -6  -4   1      316.00      314.25      3.89 o
  -5  -4   1       49.75       54.56      2.78 o
  -4  -4   1      394.81      391.61      6.82 o
  -3  -4   1      950.82      966.63      9.92 o
  -2  -4   1       63.82       63.33      2.47 o
  -1  -4   1      687.90      696.48      8.23 o
   0  -4   1      512.70      529.27      4.35 o
   1  -4   1      119.07      104.79      3.83 o
   2  -4   1      200.03      196.98      5.95 o
   3  -4   1      425.66      415.43      9.61 o
   4  -4   1      888.77      898.23     10.02 o
   5  -4   1      407.71      433.15      6.66 o
   6  -4   1       17.73       20.00      1.31 o
   7  -4   1        6.07        5.90      0.77 o
  -9  -3   1        7.64        6.13      0.53 o
  -8  -3   1       36.03       33.31      1.80 o
  -7  -3   1       11.09       10.58      0.83 o
  -6  -3   1      192.92      196.40      3.11 o
  -5  -3   1        7.36        9.13      1.14 o
  -4  -3   1       40.33       47.52      2.22 o
  -3  -3   1      295.51      296.33      4.93 o
  -2  -3   1      286.32      256.89      3.11 o
  -1  -3   1      239.48      232.95      2.73 o
   0  -3   1      109.65      104.70      1.67 o
   1  -3   1     2538.20     2678.27     16.13 o
   2  -3   1       70.60       74.51      8.42 o
   3  -3   1        9.77        8.18      0.80 o
   4  -3   1        6.40       31.04     17.95 o
   5  -3   1       60.08       55.98      1.92 o
   6  -3   1        0.33       -0.01      0.43 o
   7  -3   1        0.63        1.04      0.66 o
  -9  -2   1      140.86      125.06      2.88 o
  -8  -2   1      590.26      590.55     12.66 o
  -7  -2   1      104.81      102.83      2.33 o
  -6  -2   1       11.91       13.52      0.79 o
  -5  -2   1       27.20       21.97      1.65 o
  -4  -2   1     1151.86     1183.88     10.49 o
  -3  -2   1      113.09       99.86      2.62 o
  -2  -2   1      389.22      369.21      3.25 o
  -1  -2   1      225.18      194.42      2.11 o
   0  -2   1     2019.03     1822.35      5.83 o
   1  -2   1       20.89       38.52     36.33 o
   2  -2   1       14.01        9.96      1.26 o
   3  -2   1       53.81       46.75      1.68 o
   4  -2   1       89.28       92.94      2.73 o
   5  -2   1        0.90        0.43      0.44 o
   6  -2   1        6.59        6.55      0.92 o
   7  -2   1       44.49       49.75      2.22 o
   8  -2   1      113.12      101.33      2.71 o
  -9  -1   1        7.30        5.98      0.70 o
  -8  -1   1       14.14       14.87      0.81 o
  -7  -1   1       24.17       24.31      1.36 o
  -6  -1   1      267.91      275.70      4.16 o
  -5  -1   1       13.53        8.80      1.37 o
  -4  -1   1       74.33       59.60      2.34 o
  -3  -1   1        0.79        7.87      4.40 o
  -2  -1   1     2941.65     2898.23      7.67 o
  -1  -1   1        6.40        3.47      0.52 o
   0  -1   1      777.54      709.26      2.83 o
   1  -1   1      194.56      180.30      1.25 o
   2  -1   1      416.81      421.19      3.71 o
   3  -1   1        0.37        2.41      0.96 o
   4  -1   1       10.51        9.87      0.92 o
   5  -1   1        0.22        0.07      0.43 o
   6  -1   1       25.83       30.00      1.97 o
   7  -1   1       16.24       17.08      1.35 o
   8  -1   1        5.62        4.19      0.59 o
  -8   0   1       77.83       72.80      1.80 o
  -7   0   1       22.89       22.39      1.29 o
  -6   0   1       93.82      103.43      2.02 o
  -5   0   1     1562.46     1614.03     17.26 o
  -4   0   1     1034.80     1036.95      8.22 o
  -3   0   1        6.64        6.10      0.79 o
  -2   0   1     1325.49     1195.67      6.00 o
  -1   0   1      696.24      680.47      3.70 o
   0   0   1      424.36      412.78      2.46 o
   1   0   1     2969.97     2924.67     22.04 o
   2   0   1     3223.98     3064.04      8.91 o
   3   0   1       42.56       36.48      1.32 o
   4   0   1      313.38      304.79      6.81 o
   5   0   1      253.24      243.63      7.10 o
   6   0   1      360.74      360.96      6.02 o
   7   0   1       91.66       94.47      3.08 o
   8   0   1        6.94        8.70      1.45 o
  -8   1   1       91.04       91.94      2.32 o
  -7   1   1       29.36       28.14      1.39 o
  -6   1   1        2.62        3.82      0.62 o
  -5   1   1       16.00       14.29      1.25 o
  -4   1   1      257.91      259.60      4.33 o
  -3   1   1      101.46       97.81      2.23 o
  -2   1   1      299.72      334.32      3.27 o
  -1   1   1        4.56        6.49      0.46 o
   0   1   1      227.32      214.46      1.87 o
   1   1   1        1.27        1.52      0.28 o
   2   1   1     1826.36     1868.73      9.56 o
   3   1   1        6.81        4.25      0.66 o
   4   1   1       67.32       84.85      3.06 o
   5   1   1        7.47       10.60      1.56 o
   6   1   1       94.28       97.59      1.94 o
   7   1   1       11.71       12.88      0.98 o
   8   1   1       29.25       27.11      1.50 o
   9   1   1        7.10        6.48      0.72 o
  -8   2   1        2.05        3.40      0.69 o
  -7   2   1     1071.39     1103.64      8.73 o
  -6   2   1      326.67      335.64      5.78 o
  -5   2   1      671.60      663.42      4.89 o
  -4   2   1       65.34       66.12      3.91 o
  -3   2   1      853.90      830.03      6.98 o
  -2   2   1        8.24       14.32      1.26 o
   0   2   1      148.23      174.45      2.65 o
   1   2   1      789.61      729.77      5.33 o
   3   2   1      410.09      402.59      5.61 o
   4   2   1     2235.97     2279.23     15.65 o
   5   2   1      367.15      403.99      7.52 o
   6   2   1      237.55      238.17      3.01 o
   7   2   1       73.08       74.92      1.93 o
   8   2   1       86.21       84.26      2.09 o
   9   2   1      118.26      115.38      3.11 o
  -7   3   1       86.92       89.87      3.54 o
  -6   3   1      146.41      155.22      3.00 o
  -5   3   1     1078.29     1069.19     11.89 o
  -4   3   1      331.11      324.95      5.35 o
  -3   3   1      109.40       96.52      2.58 o
  -2   3   1      639.36      602.91      8.67 o
  -1   3   1     2264.41     2169.03      8.98 o
   0   3   1      128.51      136.39      3.02 o
   1   3   1       26.22       23.56      1.23 o
   2   3   1      764.94      694.39      6.91 o
   3   3   1       62.14       76.63      2.62 o
   4   3   1     2298.84     2537.35     16.89 o
   5   3   1        4.78        4.23      0.92 o
   6   3   1      263.07      275.09      3.14 o
   7   3   1        6.56        7.28      0.82 o
   8   3   1       10.94        9.19      1.51 o
   9   3   1        4.07        4.47      0.92 o
  -7   4   1      137.26      136.40      3.55 o
  -6   4   1        0.62        0.25      0.51 o
  -5   4   1      521.32      555.13      5.81 o
  -4   4   1       25.42       21.05      1.36 o
  -3   4   1       30.49       23.96      1.40 o
  -2   4   1      264.32      289.49      6.71 o
  -1   4   1        9.98       20.66      1.04 o
   0   4   1      185.94      169.76      4.01 o
   1   4   1        3.70        3.15      0.65 o
   2   4   1     1158.99     1235.48     10.48 o
   3   4   1      851.49      924.96      9.82 o
   4   4   1     3153.50     3452.25     20.89 o
   5   4   1       50.79       70.88      3.33 o
   6   4   1        2.30        0.93      0.37 o
   7   4   1      215.84      199.06      5.43 o
   8   4   1      293.78      286.44      4.84 o
   9   4   1       38.28       37.24      1.82 o
  -6   5   1       43.51       46.24      1.72 o
  -5   5   1        0.63        0.67      0.53 o
  -4   5   1       64.82       69.09      2.54 o
  -3   5   1     1126.92     1135.54     23.61 o
  -2   5   1      141.39      146.87      3.25 o
  -1   5   1       14.01       21.06      1.16 o
   0   5   1       37.23       36.85      2.22 o
   1   5   1      297.75      279.51      5.68 o
   2   5   1      163.91      159.88      4.33 o
   3   5   1      324.42      361.44      6.78 o
   4   5   1       27.03       27.38      2.07 o
   5   5   1       42.37       42.15      2.72 o
   6   5   1     1149.12     1150.56      8.45 o
   7   5   1        0.47        1.07      0.42 o
   8   5   1       14.85       14.94      1.56 o
   9   5   1        5.15        9.27      0.99 o
  -6   6   1        0.36        0.55      0.42 o
  -5   6   1      165.79      167.27      3.47 o
  -4   6   1      104.78      106.06      3.15 o
  -3   6   1      587.35      603.05     11.01 o
  -2   6   1       16.26       13.50      0.98 o
  -1   6   1       62.32       59.71      3.38 o
   0   6   1       72.83       71.53      2.17 o
   1   6   1        2.91        3.51      0.85 o
   2   6   1       24.56       26.20      2.03 o
   3   6   1      490.73      476.39      8.58 o
   4   6   1      173.34      197.08      5.78 o
   5   6   1      290.15      295.73      4.72 o
   6   6   1     1008.29      975.12      9.80 o
   7   6   1      174.70      150.57      3.06 o
   8   6   1        2.71        2.99      0.59 o
   9   6   1       12.68       17.87      1.20 o
  -5   7   1        7.17        5.45      0.93 o
  -4   7   1       17.25       15.34      1.10 o
  -3   7   1       79.00       80.36      2.53 o
  -2   7   1       22.90       21.88      2.35 o
  -1   7   1      237.61      250.61      3.97 o
   0   7   1       35.45       35.70      1.89 o
   1   7   1        1.20        0.77      0.67 o
   2   7   1       96.36      101.06      4.34 o
   3   7   1        0.56        3.77      0.94 o
   4   7   1      175.04      185.58      4.20 o
   5   7   1       27.56       24.36      2.43 o
   6   7   1       70.70       73.16      2.67 o
   7   7   1       47.36       51.39      2.20 o
   8   7   1      265.56      245.57      3.89 o
  -4   8   1       58.84       70.12      2.80 o
  -3   8   1        1.29        2.06      0.58 o
  -2   8   1      135.43      155.28      3.77 o
  -1   8   1      496.73      535.71      9.88 o
   0   8   1       12.49       13.23      1.85 o
   1   8   1       26.99       20.88      1.55 o
   2   8   1       95.63       90.42      6.47 o
   3   8   1       67.07       63.23      1.98 o
   4   8   1        0.77        2.14      0.99 o
   5   8   1      420.43      432.05      9.65 o
   6   8   1        7.98        6.16      0.97 o
   7   8   1       19.29       21.84      1.71 o
   8   8   1       41.12       42.81      3.57 o
  -3   9   1      153.46      149.52      3.60 o
  -2   9   1       53.51       53.25      1.92 o
  -1   9   1       24.98       27.22      2.39 o
   0   9   1       22.93       21.45      2.27 o
   1   9   1       48.85       51.14      2.27 o
   2   9   1      108.17      100.05      3.21 o
   3   9   1       54.61       46.91      2.95 o
   4   9   1       55.45       54.57      3.14 o
   5   9   1       86.29       90.62      4.12 o
   6   9   1        7.80        6.06      1.22 o
   7   9   1       67.60       67.91      2.98 o
   8   9   1        4.35        3.20      0.54 o
  -2  10   1      376.86      398.94      5.21 o
  -1  10   1       14.99       15.41      1.55 o
   0  10   1       52.99       62.48      3.33 o
   1  10   1       35.85       37.23      1.74 o
   2  10   1       80.69       83.21      2.71 o
   3  10   1       85.74       86.81      2.74 o
   4  10   1       12.15       14.09      1.76 o
   5  10   1       16.45       15.74      1.40 o
   6  10   1        0.79        0.16      0.39 o
   7  10   1      292.44      287.76      4.67 o
   0  11   1       14.02       16.62      1.35 o
   1  11   1       21.16       19.16      1.62 o
   2  11   1        1.31        1.99      0.60 o
   3  11   1        8.89        8.67      0.80 o
   4  11   1        8.89        9.47      1.23 o
   5  11   1        0.41        0.61      0.58 o
   6  11   1        3.00        2.86      0.49 o
  -4 -11   2       42.96       37.92      1.61 o
  -3 -11   2        0.24        0.81      0.25 o
  -2 -11   2       68.99       55.33      1.71 o
  -6 -10   2       10.70        8.33      0.52 o
  -5 -10   2       62.06       62.05      2.60 o
  -4 -10   2       34.92       34.59      2.37 o
  -3 -10   2       11.18       11.35      1.47 o
  -2 -10   2      694.46      682.34      6.57 o
  -1 -10   2       53.33       58.66      1.86 o
   0 -10   2       18.96       22.28      1.72 o
   1 -10   2       26.74       29.61      1.57 o
  -7  -9   2       28.59       36.05      1.82 o
  -6  -9   2        0.26        0.99      0.45 o
  -5  -9   2        5.34        5.95      0.82 o
  -4  -9   2        1.71        2.52      0.62 o
  -3  -9   2        6.04        5.16      1.27 o
  -2  -9   2      104.06      109.24      3.17 o
  -1  -9   2        1.31        1.28      0.63 o
   0  -9   2      219.34      220.71      4.03 o
   1  -9   2        0.74        0.97      0.83 o
   2  -9   2        4.71        6.22      0.94 o
  -8  -8   2       19.54       22.55      1.25 o
  -7  -8   2       14.06       11.64      1.40 o
  -6  -8   2       69.07       78.70      2.46 o
  -5  -8   2      176.91      176.24      6.10 o
  -4  -8   2     1032.04     1034.38     10.03 o
  -3  -8   2     1206.59     1201.82     16.14 o
  -2  -8   2      422.37      408.38      9.52 o
  -1  -8   2       45.38       46.82      2.56 o
   0  -8   2      471.02      437.35      6.42 o
   1  -8   2       34.78       37.06      2.89 o
   2  -8   2        2.76        2.85      0.64 o
   3  -8   2        2.91        2.82      0.48 o
  -8  -7   2      106.58      108.04      2.49 o
  -7  -7   2       71.24       72.81      2.36 o
  -6  -7   2       50.97       56.55      3.54 o
  -5  -7   2      140.61      141.75      5.55 o
  -4  -7   2       20.43       23.18      2.28 o
  -3  -7   2        4.65        5.93      0.82 o
  -2  -7   2      154.96      148.07      3.03 o
  -1  -7   2      246.23      249.24      4.01 o
   0  -7   2       18.46       16.96      1.13 o
   1  -7   2      108.75      108.74      3.26 o
   2  -7   2      389.22      366.45      7.90 o
   3  -7   2       42.50       45.41      2.01 o
   4  -7   2       29.00       24.96      1.25 o
  -8  -6   2       22.77       20.92      1.15 o
  -7  -6   2      219.75      227.23      3.57 o
  -6  -6   2       34.06       32.50      1.51 o
  -5  -6   2      481.05      481.63     10.12 o
  -4  -6   2      849.45      823.13      7.53 o
  -3  -6   2      651.69      632.96      9.99 o
  -2  -6   2       53.57       50.88      2.91 o
  -1  -6   2       38.73       46.63      2.89 o
   0  -6   2       85.15      110.35      4.62 o
   1  -6   2        0.88       -0.49      0.49 o
   2  -6   2      172.78      168.43      4.11 o
   3  -6   2       46.24       57.48      2.44 o
   4  -6   2        3.30        5.15      1.20 o
   5  -6   2        0.97        0.09      0.39 o
  -9  -5   2       52.42       54.66      1.99 o
  -8  -5   2        1.54        2.46      0.44 o
  -7  -5   2        0.74        1.00      0.50 o
  -6  -5   2      223.97      225.18      4.77 o
  -5  -5   2       53.82       52.30      1.68 o
  -4  -5   2       48.75       51.09      2.66 o
  -3  -5   2      418.58      389.92      7.08 o
  -2  -5   2       37.35       23.65      1.81 o
  -1  -5   2      415.86      447.84      7.85 o
   0  -5   2      208.97      196.57      5.54 o
   1  -5   2      478.84      479.98      9.39 o
   2  -5   2        4.89        3.65      1.11 o
   3  -5   2       65.05       69.25      2.23 o
   4  -5   2       71.79       69.00      3.90 o
   5  -5   2       79.57       77.99      2.62 o
   6  -5   2       25.83       26.17      1.64 o
  -9  -4   2        3.04        1.79      0.53 o
  -8  -4   2       17.81       18.23      1.28 o
  -7  -4   2        2.46        1.59      0.45 o
  -6  -4   2       38.70       32.04      1.34 o
  -4  -4   2       40.90       39.16      2.15 o
  -3  -4   2       36.36       34.42      1.45 o
  -2  -4   2        2.06        7.02      0.66 o
  -1  -4   2      313.21      291.28      3.69 o
   0  -4   2      143.52      135.99      3.74 o
   1  -4   2       69.36       45.68      2.64 o
   2  -4   2      121.15      117.32      4.71 o
   3  -4   2       37.06       33.12      3.16 o
   4  -4   2        8.67       11.11      1.70 o
   5  -4   2       19.78       19.95      2.15 o
   6  -4   2       41.46       44.35      1.84 o
   7  -4   2       72.40       73.52      2.15 o
  -9  -3   2        0.53        0.46      0.37 o
  -8  -3   2      360.70      358.22      4.46 o
  -7  -3   2       68.56       66.76      2.29 o
  -6  -3   2       82.09       79.60      1.78 o
  -4  -3   2      737.60      730.04      8.37 o
  -3  -3   2      117.30      101.96      5.08 o
  -2  -3   2        7.39       12.12      0.74 o
  -1  -3   2      269.38      248.16      3.00 o
   0  -3   2      316.95      263.77      2.65 o
   1  -3   2     3310.74     3269.60      9.50 o
   2  -3   2       23.60       33.69      2.36 o
   3  -3   2      154.22      160.87      5.74 o
   4  -3   2       75.09       72.88      2.15 o
   5  -3   2      196.72      197.84      4.32 o
   6  -3   2        8.00        7.82      0.76 o
   7  -3   2       58.19       62.37      2.70 o
  -9  -2   2        2.35        1.33      0.48 o
  -8  -2   2       35.49       35.95      1.81 o
  -7  -2   2       39.88       41.61      1.54 o
  -6  -2   2        2.08        2.82      0.46 o
  -4  -2   2       11.55        9.07      0.91 o
  -3  -2   2       48.39       37.12      1.22 o
  -2  -2   2     1199.81     1141.77      5.81 o
  -1  -2   2     1152.12     1098.17     10.06 o
   0  -2   2       40.74       40.73      0.92 o
   1  -2   2      286.02      273.52      1.89 o
   2  -2   2        8.58       12.60      1.12 o
   3  -2   2      482.24      587.09      6.54 o
   4  -2   2        0.77        1.56      0.93 o
   5  -2   2       18.80       18.09      1.35 o
   6  -2   2      107.91      106.25      2.59 o
   7  -2   2      395.18      401.65      5.34 o
   8  -2   2      448.91      394.95      4.74 o
  -9  -1   2       92.92       83.78      2.27 o
  -8  -1   2      293.34      289.26      4.51 o
  -7  -1   2       30.93       30.01      1.30 o
  -6  -1   2      462.40      484.41      6.69 o
  -5  -1   2        8.06        6.19      1.14 o
  -4  -1   2      527.30      548.52      6.54 o
  -3  -1   2      114.91      102.36      1.58 o
  -2  -1   2       99.50       76.06      1.10 o
  -1  -1   2       27.01       26.53      0.65 o
   0  -1   2     1067.23     1026.81     10.74 o
   1  -1   2     2350.44     2142.83      5.33 o
   2  -1   2      151.92      136.59      1.58 o
   3  -1   2     2331.01     2400.05     11.08 o
   4  -1   2        0.67        1.57      0.88 o
   5  -1   2        7.76        6.72      0.92 o
   6  -1   2      101.33      102.46      3.27 o
   7  -1   2      115.31      116.74      3.22 o
   8  -1   2       16.45       14.61      0.89 o
  -8   0   2        0.14        0.27      0.36 o
  -7   0   2       37.23       38.52      1.40 o
  -6   0   2       78.54       75.54      2.02 o
  -5   0   2      184.75      214.51      6.08 o
  -4   0   2      561.72      637.98      6.39 o
  -3   0   2      187.87      159.03      2.47 o
  -2   0   2       42.74       44.31      0.79 o
  -1   0   2      377.22      334.89      9.02 o
   1   0   2      668.42      654.53      5.28 o
   2   0   2      141.22      140.47      3.20 o
   3   0   2       53.53       40.86      2.20 o
   4   0   2       62.41       76.12      3.56 o
   5   0   2       69.50       78.52      4.17 o
   6   0   2      232.68      235.23      4.89 o
   7   0   2      152.33      161.45      3.94 o
   8   0   2        8.73        9.99      0.87 o
  -8   1   2       13.35       15.00      0.79 o
  -7   1   2        6.55        6.87      0.75 o
  -6   1   2      106.01      107.71      2.72 o
  -5   1   2      138.80      128.79      4.67 o
  -4   1   2      807.19      837.67      7.70 o
  -3   1   2       30.22       45.53      1.52 o
  -2   1   2      345.90      319.08      2.31 o
  -1   1   2      131.37      138.71      3.64 o
   0   1   2     3140.88     2882.06      6.36 o
   1   1   2      663.56      655.50      4.58 o
   2   1   2     3210.54     3173.22     13.37 o
   3   1   2      425.80      400.79      5.88 o
   4   1   2       17.92       15.60      1.07 o
   5   1   2       72.10       69.84      3.78 o
   6   1   2        0.56       -0.26      0.41 o
   7   1   2        7.12        7.39      0.78 o
   8   1   2        1.36        1.83      0.56 o
  -8   2   2        0.35        0.27      0.42 o
  -7   2   2      412.58      419.84      4.68 o
  -6   2   2       66.65       74.36      2.75 o
  -5   2   2        8.56        9.97      0.60 o
  -4   2   2        0.28        3.80      1.27 o
  -3   2   2      192.25      192.94      3.36 o
  -2   2   2     1043.16     1056.50      9.49 o
   1   2   2        8.94       11.49      0.71 o
   3   2   2        9.91        6.48      0.82 o
   4   2   2       13.90        9.45      1.16 o
   5   2   2        3.76        5.91      1.08 o
   6   2   2       97.99       97.79      2.18 o
   7   2   2        0.34        0.19      0.50 o
   8   2   2      181.77      185.37      3.68 o
   9   2   2      110.85      105.79      2.84 o
  -7   3   2        2.58        3.35      0.57 o
  -6   3   2      261.91      257.84      4.76 o
  -5   3   2      247.54      239.29      3.03 o
  -4   3   2       31.35       27.35      1.60 o
  -3   3   2      698.37      678.39      6.82 o
  -2   3   2     1025.35     1023.65      9.32 o
  -1   3   2      175.67      173.81      3.36 o
   0   3   2        1.38        3.16      0.54 o
   1   3   2     1076.26     1055.50      7.82 o
   2   3   2      115.54      107.44      2.76 o
   3   3   2       38.25       50.55      2.18 o
   4   3   2     2470.75     2802.89     18.27 o
   5   3   2       43.62       42.62      2.59 o
   6   3   2      145.81      140.14      2.71 o
   7   3   2       38.86       39.75      1.63 o
   8   3   2       63.40       67.41      2.84 o
   9   3   2       20.18       19.09      1.59 o
  -7   4   2        0.10       -0.03      0.43 o
  -6   4   2       17.31       17.02      1.24 o
  -5   4   2     1061.92     1106.47      8.28 o
  -4   4   2        1.10        1.65      0.42 o
  -3   4   2     1126.07     1186.78      9.68 o
  -2   4   2     2018.50     2181.02     25.33 o
  -1   4   2     2166.66     2192.42     10.34 o
   0   4   2      375.14      372.00      5.65 o
   1   4   2       16.11       13.48      1.10 o
   2   4   2       42.98       55.95      2.27 o
   3   4   2      764.71      920.88      9.89 o
   4   4   2     2643.67     2883.01     19.37 o
   5   4   2        4.66        5.78      1.07 o
   6   4   2        0.56        1.31      0.41 o
   7   4   2        0.25        0.38      0.63 o
   8   4   2        7.51        7.48      0.92 o
   9   4   2        0.19        0.46      0.43 o
  -6   5   2       47.83       44.87      1.74 o
  -5   5   2       11.96       13.11      0.94 o
  -4   5   2      328.44      326.86      4.47 o
  -3   5   2     1276.48     1276.81     11.51 o
  -2   5   2       15.89       16.49      1.81 o
  -1   5   2     1098.54     1060.84      8.11 o
   0   5   2     1024.24     1024.81     11.03 o
   1   5   2      284.90      269.27      5.46 o
   2   5   2      428.34      379.95      6.57 o
   3   5   2      261.08      286.39      6.05 o
   4   5   2      470.35      494.03      8.59 o
   5   5   2       15.67       22.92      2.08 o
   6   5   2     1376.27     1458.83      9.58 o
   7   5   2        1.12        0.44      0.55 o
   8   5   2      265.02      267.57      6.63 o
   9   5   2        6.76        5.54      0.79 o
  -6   6   2       14.16       12.74      1.09 o
  -5   6   2       20.40       22.53      1.33 o
  -4   6   2        3.29        3.93      0.76 o
  -3   6   2      864.12      901.44     13.26 o
  -2   6   2      168.24      152.88      3.76 o
  -1   6   2       28.94       27.63      1.46 o
   0   6   2        0.28        0.92      0.40 o
   1   6   2      143.48      161.55      4.82 o
   2   6   2      192.57      222.13      5.66 o
   3   6   2        3.51        2.31      0.78 o
   4   6   2       98.09      101.40      4.22 o
   5   6   2        5.57        5.34      0.66 o
   6   6   2      157.78      192.24      4.40 o
   7   6   2      166.83      151.59      3.76 o
   8   6   2      104.98       92.25      3.12 o
   9   6   2        7.17        7.82      0.84 o
  -5   7   2       98.12      105.59      3.49 o
  -4   7   2        2.65        2.24      0.58 o
  -3   7   2       12.64       17.38      2.00 o
  -2   7   2      201.46      210.35      5.72 o
  -1   7   2     1249.31     1288.38      8.79 o
   0   7   2        2.31        2.28      0.94 o
   1   7   2      188.32      181.45      5.70 o
   2   7   2      191.58      187.44      5.79 o
   3   7   2       72.50       67.20      3.56 o
   4   7   2      173.98      180.44      4.13 o
   5   7   2       20.11       18.17      2.64 o
   6   7   2       48.02       48.80      2.84 o
   7   7   2       37.65       41.08      1.95 o
   8   7   2      531.26      490.91     18.81 o
  -4   8   2        9.58       11.40      1.30 o
  -3   8   2        6.18        6.13      1.04 o
  -2   8   2        0.89        1.33      0.57 o
  -1   8   2      270.34      267.66      4.99 o
   0   8   2       25.81       27.49      2.55 o
   1   8   2        5.77        4.97      0.84 o
   2   8   2        7.34        7.56      1.24 o
   3   8   2        2.34        3.11      0.81 o
   4   8   2       39.20       43.78      3.05 o
   5   8   2        0.35        0.94      1.13 o
   6   8   2        2.27        2.53      1.08 o
   7   8   2       30.43       29.62      1.25 o
   8   8   2       42.92       30.61      1.17 o
  -3   9   2       54.45       52.51      2.35 o
  -2   9   2       13.62       10.79      0.95 o
  -1   9   2      214.09      210.39      6.38 o
   0   9   2      132.25      137.36      5.44 o
   1   9   2      284.83      297.64      5.36 o
   2   9   2        8.29        5.73      1.36 o
   3   9   2      111.68      109.49      4.54 o
   4   9   2       89.68       90.28      4.15 o
   5   9   2        4.23        3.75      1.21 o
   6   9   2      131.58      137.04      4.97 o
   7   9   2       16.33       17.78      1.03 o
   8   9   2       73.83       76.61      2.24 o
  -2  10   2        2.36        0.34      0.47 o
  -1  10   2       13.06       12.88      1.50 o
   0  10   2        3.18        4.12      1.16 o
   1  10   2       22.39       21.76      1.38 o
   2  10   2        3.80        2.63      0.81 o
   3  10   2       15.10       15.84      1.77 o
   5  10   2       14.83       14.54      1.54 o
   6  10   2        0.34        0.82      0.46 o
   7  10   2       28.17       20.99      2.57 o
  -1  11   2       98.01       97.25      2.45 o
   0  11   2       30.99       34.71      2.02 o
   1  11   2       74.32       79.63      3.28 o
   2  11   2       37.56       37.94      2.65 o
   3  11   2       21.03       21.67      1.23 o
   4  11   2       54.09       54.29      2.75 o
   5  11   2       98.05       97.10      3.32 o
   6  11   2       20.63       20.31      1.24 o
   2  12   2      232.58      198.07      3.33 o
   4  12   2       13.21        9.77      0.81 o
  -5 -10   3       37.57       36.50      1.75 o
  -4 -10   3        2.83        2.17      0.43 o
  -3 -10   3        0.19        0.74      0.67 o
  -2 -10   3       67.61       64.04      3.37 o
  -1 -10   3        0.24        0.59      0.37 o
   0 -10   3       49.87       46.46      2.08 o
  -7  -9   3        4.67        4.99      0.67 o
  -6  -9   3       48.50       42.95      4.66 o
  -5  -9   3       56.48       54.97      1.49 o
  -4  -9   3        2.44        2.64      0.94 o
  -3  -9   3        3.47        3.67      1.14 o
  -2  -9   3        1.99        0.48      0.57 o
  -1  -9   3       18.10       19.21      1.93 o
   0  -9   3       74.58       68.12      2.16 o
   1  -9   3       30.02       34.76      2.25 o
   2  -9   3       64.99       66.55      2.33 o
  -7  -8   3       34.71       37.99      2.18 o
  -6  -8   3        0.21        0.40      0.45 o
  -5  -8   3        0.46        1.55      0.49 o
  -4  -8   3       24.47       23.88      1.56 o
  -3  -8   3      132.27      139.53      5.48 o
  -2  -8   3       32.35       30.17      1.79 o
  -1  -8   3        4.05        4.21      0.86 o
   0  -8   3      204.92      186.73      4.16 o
   1  -8   3       28.71       37.16      2.82 o
   2  -8   3       60.87       70.43      3.35 o
   3  -8   3        2.71        2.11      0.57 o
  -8  -7   3        1.03        0.91      0.31 o
  -7  -7   3      123.10      117.41      4.53 o
  -6  -7   3       91.25       96.03      4.43 o
  -5  -7   3       30.99       30.50      1.40 o
  -4  -7   3       72.78       73.18      2.90 o
  -3  -7   3      590.26      580.53      9.57 o
  -2  -7   3      137.22      135.77      2.92 o
  -1  -7   3       13.68       16.48      1.36 o
   0  -7   3        7.00        7.08      0.95 o
   1  -7   3       77.07       83.91      2.24 o
   2  -7   3      341.67      337.49      5.65 o
   3  -7   3       11.27       12.69      1.09 o
   4  -7   3       28.55       29.31      1.67 o
  -8  -6   3       37.77       41.08      1.48 o
  -7  -6   3      428.42      416.03      7.68 o
  -6  -6   3        0.13        0.33      0.54 o
  -5  -6   3      357.38      358.93      4.58 o
  -4  -6   3      488.37      503.04      9.89 o
  -3  -6   3        8.28        7.91      2.12 o
  -2  -6   3      238.92      228.22      6.14 o
  -1  -6   3       18.09       20.80      2.00 o
   0  -6   3      572.45      580.92      9.91 o
   1  -6   3      480.49      504.76      5.48 o
   2  -6   3      385.98      342.98      5.93 o
   3  -6   3       67.67       63.61      2.54 o
   4  -6   3        7.54        9.48      0.92 o
   5  -6   3        0.12       -0.17      0.48 o
  -9  -5   3       35.48       31.63      1.36 o
  -8  -5   3      193.05      197.04      4.30 o
  -7  -5   3      118.30      126.75      2.81 o
  -6  -5   3      206.13      211.68      3.83 o
  -5  -5   3     1039.12     1009.97      7.70 o
  -3  -5   3      394.58      366.36      6.86 o
  -2  -5   3        6.37        4.17      0.60 o
  -1  -5   3      405.69      412.15      5.06 o
   0  -5   3      301.64      274.49      6.68 o
   1  -5   3       51.15       50.24      3.15 o
   2  -5   3       26.82       21.14      1.23 o
   3  -5   3       92.30       93.73      3.12 o
   4  -5   3      450.77      446.46      6.32 o
   5  -5   3       48.48       49.72      3.49 o
   6  -5   3        5.05        4.46      0.69 o
  -9  -4   3        4.78        5.12      0.72 o
  -8  -4   3        9.10        9.21      0.98 o
  -7  -4   3       14.89       16.24      1.10 o
  -6  -4   3      218.55      218.04      3.38 o
  -5  -4   3        2.99        3.11      0.56 o
  -3  -4   3       57.62       63.91      1.98 o
  -2  -4   3       64.91       68.99      2.28 o
  -1  -4   3     1930.56     2024.27     10.26 o
   0  -4   3      917.78      959.26      7.16 o
   1  -4   3      108.34      114.06      4.27 o
   2  -4   3        5.65        3.03      0.99 o
   3  -4   3      241.77      243.46      4.01 o
   4  -4   3      374.92      398.53      9.32 o
   5  -4   3       55.69       65.23      3.65 o
   6  -4   3        0.46        0.92      0.67 o
  -9  -3   3       66.08       66.06      1.46 o
  -8  -3   3      466.91      483.00      6.21 o
  -7  -3   3      151.80      157.91      3.46 o
  -6  -3   3      163.25      163.98      3.36 o
  -4  -3   3      209.34      207.53      5.71 o
  -3  -3   3      632.14      624.62     15.49 o
  -2  -3   3      524.27      477.28      4.52 o
  -1  -3   3       45.74       25.57      1.04 o
   0  -3   3        3.77       16.13      2.00 o
   1  -3   3      696.46      708.30      9.38 o
   2  -3   3      198.74      179.36      5.49 o
   3  -3   3      415.52      404.61      9.30 o
   4  -3   3        3.72        4.31      0.66 o
   5  -3   3       15.20       16.50      1.90 o
   6  -3   3      254.81      254.53      3.66 o
   7  -3   3      178.86      179.48      4.15 o
  -9  -2   3        0.04        0.30      0.39 o
  -8  -2   3      111.03      116.22      3.35 o
  -7  -2   3        0.07        0.58      0.52 o
  -6  -2   3        0.23        0.03      0.49 o
  -4  -2   3        7.56        8.32      1.14 o
  -3  -2   3      105.56      126.50      2.22 o
  -2  -2   3      221.66      236.17      2.73 o
  -1  -2   3      119.93      130.85      1.98 o
   0  -2   3      155.31      125.29      1.94 o
   1  -2   3      571.39      607.19      7.33 o
   2  -2   3     1395.80     1424.49     13.80 o
   3  -2   3      332.09      330.31      7.76 o
   4  -2   3      309.41      304.61      8.43 o
   5  -2   3       90.96       83.20      2.85 o
   6  -2   3       46.86       50.76      2.10 o
   7  -2   3      104.08      106.07      5.11 o
  -9  -1   3        6.52        6.54      0.70 o
  -8  -1   3       10.79       10.25      0.80 o
  -7  -1   3       19.00       20.38      1.10 o
  -6  -1   3      653.97      661.45      5.30 o
  -5  -1   3      108.47      102.58      3.92 o
  -4  -1   3      583.08      560.60      5.87 o
  -3  -1   3       34.97       29.69      0.98 o
  -2  -1   3     1709.19     1647.60      5.02 o
  -1  -1   3     1558.86     1433.22      6.82 o
   0  -1   3      375.40      337.96      3.06 o
   1  -1   3      151.37      142.69      2.92 o
   2  -1   3      713.09      673.00      4.85 o
   3  -1   3     2099.03     2153.04     17.87 o
   4  -1   3       99.76       86.13      4.25 o
   5  -1   3      378.04      373.93      4.95 o
   6  -1   3       72.77       72.54      2.16 o
   7  -1   3       78.65       79.56      2.58 o
   8  -1   3      117.32      108.73      2.03 o
  -8   0   3       31.52       33.05      1.57 o
  -7   0   3        1.79        1.56      0.48 o
  -6   0   3      185.06      194.71      2.80 o
  -5   0   3        0.48        1.17      0.48 o
  -4   0   3      186.39      195.16      8.44 o
  -3   0   3       55.64       55.69      1.55 o
  -2   0   3       94.43       86.03      2.03 o
  -1   0   3       87.75       78.62      1.92 o
   0   0   3       15.22       18.73      1.12 o
   1   0   3      767.47      747.09      8.30 o
   2   0   3       85.68      100.07      2.85 o
   3   0   3        2.15        3.53      0.83 o
   4   0   3       76.81       76.09      3.66 o
   5   0   3      124.13      146.54      3.83 o
   6   0   3      262.40      264.66      5.16 o
   7   0   3      666.41      696.71     12.91 o
   8   0   3        8.01        8.29      0.81 o
  -8   1   3        8.01        7.69      0.99 o
  -7   1   3      138.20      138.64      2.96 o
  -6   1   3      536.35      538.42      6.05 o
  -5   1   3       39.51       30.08      3.69 o
  -4   1   3      695.68      709.65      7.02 o
  -3   1   3      165.62      153.32      3.42 o
  -2   1   3     3117.49     3019.92      8.70 o
  -1   1   3       15.38       19.27      0.67 o
   0   1   3       13.91       11.45      0.40 o
   1   1   3      117.45      123.35      2.20 o
   2   1   3      743.88      739.22      6.87 o
   3   1   3      336.69      346.76      5.72 o
   4   1   3      210.84      201.86      5.58 o
   5   1   3      675.55      689.52     11.97 o
   6   1   3        4.31        4.80      0.90 o
   7   1   3       78.44       82.48      2.20 o
   8   1   3       73.72       75.78      2.20 o
  -8   2   3       26.97       22.06      1.20 o
  -7   2   3       59.63       60.60      1.83 o
  -6   2   3      115.43      121.35      2.87 o
  -5   2   3       63.64       68.34      1.34 o
  -4   2   3       11.00       17.79      1.22 o
  -3   2   3        1.63        3.58      0.55 o
  -2   2   3     1453.22     1558.74      5.32 o
  -1   2   3     2033.87     2039.57      6.27 o
   0   2   3     1234.15     1151.12      6.51 o
   1   2   3      100.56      107.63      2.14 o
   2   2   3       49.26       40.94      1.64 o
   3   2   3        9.41        7.11      0.89 o
   4   2   3      219.97      229.05      5.34 o
   5   2   3       97.38      105.87      4.58 o
   6   2   3       29.43       25.86      1.35 o
   7   2   3       52.09       51.13      1.80 o
   8   2   3       22.20       21.22      1.24 o
   9   2   3       24.23       21.45      1.22 o
  -7   3   3        4.17        3.53      0.60 o
  -6   3   3        0.87        1.64      0.60 o
  -5   3   3       25.81       26.70      1.16 o
  -4   3   3      390.34      391.34      7.07 o
  -3   3   3      100.97       92.49      3.69 o
  -2   3   3      292.78      299.10      6.80 o
  -1   3   3      189.27      183.39      2.25 o
   0   3   3     1667.40     1582.36      8.99 o
   1   3   3      142.39      147.65      2.91 o
   2   3   3      957.26     1043.43      8.79 o
   3   3   3       75.40       97.54      3.08 o
   4   3   3     1840.37     1988.52     15.87 o
   5   3   3      202.99      187.78      5.55 o
   6   3   3       42.34       46.82      3.28 o
   7   3   3       31.34       31.48      1.84 o
   8   3   3       29.01       30.77      1.59 o
   9   3   3        2.08        2.70      0.59 o
  -7   4   3       46.32       41.05      2.97 o
  -6   4   3        9.03        7.49      0.86 o
  -5   4   3      868.63      890.05      6.50 o
  -4   4   3       80.02       73.52      1.48 o
  -3   4   3      275.37      301.12      4.86 o
  -2   4   3     3441.99     3495.79     14.56 o
  -1   4   3      359.97      405.99      4.48 o
   0   4   3       75.43       77.01      2.49 o
   1   4   3       11.31       15.05      1.14 o
   2   4   3      634.69      665.26      7.67 o
   3   4   3     1292.99     1418.75     12.44 o
   4   4   3     2353.42     2617.17     18.94 o
   5   4   3       35.40       40.32      2.62 o
   6   4   3       93.08       96.51      2.39 o
   7   4   3        5.66        5.88      0.91 o
   8   4   3        0.11        0.26      0.52 o
   9   4   3        0.02        0.28      0.26 o
  -6   5   3       71.49       74.76      2.93 o
  -5   5   3       31.41       31.45      1.39 o
  -4   5   3      135.37      133.15      2.47 o
  -3   5   3      842.40      813.88      9.11 o
  -2   5   3      922.26      904.22     12.21 o
  -1   5   3     1020.01     1027.36      8.02 o
   0   5   3      390.36      388.88      6.51 o
   1   5   3      242.01      226.19      3.46 o
   2   5   3      296.25      281.59      5.63 o
   3   5   3      317.32      314.12      6.37 o
   4   5   3      195.72      186.96      5.39 o
   5   5   3        1.21        4.90      1.06 o
   6   5   3     1550.32     1699.23     10.42 o
   7   5   3       69.03       72.39      2.09 o
   8   5   3       72.89       67.38      2.21 o
   9   5   3        0.44        0.25      0.42 o
  -6   6   3        7.67        6.77      0.86 o
  -5   6   3       17.72       17.83      0.95 o
  -4   6   3      356.24      364.13      5.89 o
  -3   6   3       23.12       21.56      1.56 o
  -2   6   3      254.48      266.07      4.82 o
  -1   6   3       12.24       13.06      1.05 o
   0   6   3      247.29      226.35      4.00 o
   1   6   3      475.93      495.42      8.27 o
   2   6   3      900.50      958.51     11.61 o
   3   6   3        0.21        1.88      0.76 o
   4   6   3       32.28       29.82      2.35 o
   5   6   3        7.70        8.15      0.98 o
   6   6   3      988.97      971.17      9.85 o
   7   6   3       16.85       10.66      1.10 o
   8   6   3       22.35       21.83      1.21 o
   9   6   3        1.27        0.58      0.37 o
  -5   7   3      155.31      169.43      4.49 o
  -4   7   3      126.51      123.30      3.17 o
  -3   7   3       55.45       60.09      3.48 o
  -2   7   3       55.05       50.74      2.19 o
  -1   7   3     1538.03     1524.42      8.14 o
   0   7   3      154.13      161.49      3.64 o
   1   7   3      451.37      462.21      8.94 o
   2   7   3       93.52       84.86      3.85 o
   3   7   3      163.14      163.05      5.51 o
   4   7   3      105.57      103.73      3.53 o
   5   7   3       89.46       91.78      3.11 o
   6   7   3      266.46      278.44      5.21 o
   7   7   3       13.60        9.21      1.03 o
   8   7   3      750.17      708.43      8.61 o
  -4   8   3       88.67       91.70      3.31 o
  -3   8   3       13.32       12.86      1.10 o
  -2   8   3       79.56       80.87      2.74 o
  -1   8   3      147.26      160.94      3.87 o
   0   8   3      138.57      137.77      3.07 o
   1   8   3        0.52        0.20      0.81 o
   2   8   3       34.45       35.32      1.93 o
   3   8   3      121.37      110.63      3.66 o
   4   8   3        5.76        8.13      1.46 o
   5   8   3      180.29      165.09      5.98 o
   6   8   3      120.08      101.17      4.65 o
   7   8   3       19.28       15.58      1.13 o
   8   8   3      170.81      161.26      2.65 o
  -3   9   3       44.81       47.40      1.53 o
  -2   9   3        9.33        7.86      0.86 o
  -1   9   3       50.80       55.66      2.20 o
   0   9   3        2.57        3.97      1.22 o
   1   9   3     1061.27     1123.66     15.59 o
   2   9   3        5.77        8.23      1.53 o
   3   9   3       59.85       63.21      3.56 o
   4   9   3       67.48       64.86      3.56 o
   5   9   3      102.44       98.45      4.49 o
   6   9   3       52.93       53.46      3.21 o
   7   9   3       10.71       11.59      1.39 o
   8   9   3       88.14       76.33      2.26 o
  -2  10   3        0.91        0.84      0.34 o
  -1  10   3        1.82        1.72      0.82 o
   0  10   3        0.82        1.82      0.98 o
   1  10   3       90.87       90.94      4.32 o
   2  10   3       53.29       58.45      2.36 o
   3  10   3        5.02        5.02      1.16 o
   4  10   3       69.96       66.98      2.17 o
   5  10   3        1.85        3.28      0.93 o
   6  10   3       24.04       22.73      1.83 o
   7  10   3       60.18       60.95      5.00 o
  -1  11   3       28.31       23.20      1.33 o
   0  11   3       48.53       49.65      2.48 o
   1  11   3      181.12      181.68      5.07 o
   2  11   3       26.14       27.38      1.37 o
   3  11   3      326.87      329.09      4.64 o
   4  11   3        6.81        4.89      1.03 o
   5  11   3       46.32       44.19      2.36 o
   6  11   3       44.22       36.14      2.33 o
   1  12   3      171.03      151.48      3.09 o
   2  12   3       62.41       54.14      2.00 o
   3  12   3        0.18        0.25      0.43 o
   4  12   3       69.51       57.94      1.96 o
  -4 -10   4        0.72        0.36      0.33 o
  -3 -10   4        1.65        1.24      0.38 o
  -2 -10   4       14.56       10.77      1.09 o
  -1 -10   4       67.00       68.53      2.18 o
   0 -10   4       33.64       34.59      1.40 o
  -6  -9   4      462.24      428.45      6.01 o
  -5  -9   4        2.36        1.40      0.32 o
  -4  -9   4        2.84        2.21      0.56 o
  -3  -9   4      203.06      208.95      5.80 o
  -2  -9   4      160.33      169.93      5.62 o
  -1  -9   4       70.00       77.97      2.37 o
   0  -9   4       84.68       82.69      3.41 o
   1  -9   4       98.79      115.38      3.52 o
  -7  -8   4        0.23        0.88      0.57 o
  -6  -8   4        8.39        7.15      1.18 o
  -5  -8   4       75.38       75.07      1.95 o
  -4  -8   4      142.13      145.42      3.57 o
  -3  -8   4        0.08       -0.88      0.88 o
  -2  -8   4       20.04       19.66      1.43 o
  -1  -8   4       76.06       75.92      3.52 o
   0  -8   4      115.40      112.09      3.14 o
   1  -8   4       25.59       24.40      2.20 o
   2  -8   4        3.40        2.77      0.89 o
   3  -8   4      101.32       99.37      2.43 o
  -8  -7   4       48.93       47.67      1.70 o
  -7  -7   4      120.15      131.23      4.28 o
  -6  -7   4        5.35        6.00      0.76 o
  -5  -7   4       11.20       11.91      0.91 o
  -4  -7   4      259.63      270.86      5.17 o
  -3  -7   4        2.91        2.06      0.66 o
  -2  -7   4       13.75       17.41      2.02 o
  -1  -7   4       12.22       13.36      1.28 o
   0  -7   4       21.77       28.21      1.75 o
   1  -7   4        3.75        6.66      0.94 o
   2  -7   4      145.02      128.35      5.31 o
   3  -7   4       11.68       13.99      1.49 o
   4  -7   4       51.05       44.61      1.79 o
  -8  -6   4       18.64       17.93      0.92 o
  -7  -6   4      134.29      132.63      4.71 o
  -6  -6   4       22.82       20.78      1.14 o
  -5  -6   4      374.10      377.54      6.03 o
  -4  -6   4      569.23      571.60      7.91 o
  -3  -6   4        0.07        7.27      2.24 o
  -2  -6   4        4.22        5.59      1.04 o
  -1  -6   4       94.17       89.96      2.35 o
   0  -6   4       15.69       10.79      0.92 o
   1  -6   4      134.45      135.08      2.88 o
   2  -6   4      248.64      225.51      4.83 o
   3  -6   4       12.88       14.72      1.27 o
   4  -6   4        6.01        6.20      0.73 o
   5  -6   4        0.26        1.01      0.44 o
  -8  -5   4       63.82       63.04      3.77 o
  -7  -5   4        0.86        2.97      0.59 o
  -6  -5   4       65.63       67.92      1.83 o
  -5  -5   4      238.50      240.01      3.40 o
  -4  -5   4       16.69       17.70      1.39 o
  -3  -5   4       27.15       27.51      2.31 o
  -2  -5   4      361.02      344.53      4.99 o
  -1  -5   4      584.17      563.04      9.17 o
   0  -5   4      258.71      241.86      6.41 o
   1  -5   4       19.74       20.36      1.47 o
   2  -5   4      150.42      143.89      3.17 o
   3  -5   4      207.62      218.42      6.29 o
   4  -5   4      476.91      467.89      6.35 o
   5  -5   4        0.75        0.98      0.72 o
   6  -5   4       65.47       61.01      1.84 o
  -8  -4   4       67.43       63.39      2.74 o
  -7  -4   4        0.34        0.69      0.47 o
  -6  -4   4      483.15      491.77      4.88 o
  -5  -4   4     2265.05     2261.01     17.88 o
  -4  -4   4        8.27       10.12      1.52 o
  -3  -4   4       48.63       44.47      1.67 o
  -2  -4   4        4.44        3.28      0.51 o
  -1  -4   4      485.98      534.00     10.05 o
   0  -4   4      476.34      487.84      8.12 o
   1  -4   4       80.97       76.23      3.61 o
   2  -4   4       17.95       16.57      1.95 o
   3  -4   4       16.33       14.30      1.06 o
   4  -4   4       42.56       31.66      1.43 o
   5  -4   4        6.76        6.96      1.34 o
   6  -4   4       26.97       25.04      1.77 o
  -8  -3   4      112.07      117.37      3.01 o
  -7  -3   4       82.91       91.86      2.61 o
  -6  -3   4       10.52       12.97      0.93 o
  -5  -3   4       35.88       29.79      1.22 o
  -4  -3   4      338.68      332.05      7.53 o
  -3  -3   4     1607.86     1570.54     14.98 o
  -2  -3   4      702.37      681.91      5.60 o
  -1  -3   4     1440.14     1389.88      8.00 o
   0  -3   4      386.67      355.84      5.16 o
   1  -3   4      485.28      480.82      7.99 o
   2  -3   4      682.01      622.75     10.42 o
   3  -3   4       23.95       25.09      2.45 o
   4  -3   4       59.48       52.68      1.83 o
   5  -3   4      247.24      254.97      4.95 o
   6  -3   4      277.42      273.61      4.46 o
   7  -3   4        5.56        4.50      0.70 o
  -9  -2   4       20.19       16.85      1.03 o
  -8  -2   4        2.02        2.78      0.67 o
  -7  -2   4       86.10       87.15      2.58 o
  -6  -2   4        0.14        0.88      0.51 o
  -4  -2   4       45.56       43.55      2.61 o
  -3  -2   4      177.34      187.91      4.83 o
  -2  -2   4     2235.95     2420.74     11.50 o
  -1  -2   4     3226.05     3240.31     10.50 o
   0  -2   4       46.04       46.64      1.30 o
   1  -2   4      377.16      390.81      3.91 o
   2  -2   4       61.57       50.14      2.74 o
   3  -2   4     1178.32     1240.05     15.45 o
   4  -2   4       49.11       59.21      1.99 o
   5  -2   4       22.84       22.25      1.57 o
   6  -2   4       12.93       13.76      0.98 o
   7  -2   4        4.89        5.75      0.68 o
  -8  -1   4        1.83        1.75      0.54 o
  -7  -1   4       21.17       22.53      1.34 o
  -6  -1   4      985.79     1001.28      5.66 o
  -4  -1   4       10.05        7.36      0.77 o
  -3  -1   4       54.64       51.53      2.29 o
  -2  -1   4     1623.25     1588.74      4.80 o
  -1  -1   4     1864.08     1708.09     11.09 o
   0  -1   4      445.19      358.10      6.12 o
   1  -1   4      551.68      488.94      9.59 o
   2  -1   4       54.55       42.19      2.05 o
   3  -1   4      850.73      872.77     11.95 o
   4  -1   4      681.61      655.90     11.82 o
   5  -1   4       74.97       78.37      2.35 o
   6  -1   4        0.69        0.85      0.47 o
   7  -1   4       95.41       99.70      2.74 o
   8  -1   4      138.08      120.27      2.66 o
  -8   0   4       19.03       20.70      1.76 o
  -7   0   4       17.23       19.05      1.03 o
  -6   0   4        0.63        1.04      0.32 o
  -5   0   4       25.54       17.49      1.84 o
  -4   0   4       43.77       44.87      1.34 o
  -3   0   4      207.57      201.10      2.38 o
  -2   0   4      334.02      325.59      3.34 o
  -1   0   4      184.46      183.31      3.41 o
   0   0   4       41.10       40.20      1.60 o
   1   0   4     1358.47     1310.68      6.31 o
   2   0   4     2654.47     2660.51     10.72 o
   3   0   4        6.46        5.98      0.94 o
   4   0   4       40.33       47.21      3.02 o
   5   0   4      249.13      271.20      5.33 o
   6   0   4      264.85      271.32      5.20 o
   7   0   4      735.14      780.43     12.53 o
   8   0   4      146.21      138.14      4.60 o
  -8   1   4       57.00       51.13      2.40 o
  -7   1   4      118.68      122.38      2.78 o
  -6   1   4       86.50       88.88      1.72 o
  -5   1   4        6.13        6.12      0.50 o
  -4   1   4     2098.43     2254.00     12.23 o
  -3   1   4      361.98      371.32      3.26 o
  -2   1   4       17.35       15.46      0.65 o
  -1   1   4       44.62       38.38      1.02 o
   1   1   4     1808.29     1632.25      8.82 o
   2   1   4      273.62      244.44      4.26 o
   3   1   4      409.72      409.92      5.63 o
   4   1   4      274.45      242.58      6.30 o
   5   1   4     1004.25     1063.83     15.18 o
   6   1   4      154.02      155.33      3.08 o
   7   1   4       12.88       13.98      1.22 o
   8   1   4        7.67        7.63      0.72 o
  -8   2   4        4.22        2.54      0.54 o
  -7   2   4       85.73       88.84      2.18 o
  -6   2   4      194.73      187.83      3.54 o
  -5   2   4       47.52       50.95      1.26 o
  -4   2   4       51.92       56.86      3.05 o
  -3   2   4      302.72      299.17      4.08 o
  -2   2   4     1593.75     1687.29      6.58 o
  -1   2   4        1.73        1.82      0.24 o
   0   2   4     1480.76     1422.23      5.31 o
   1   2   4     1123.48     1151.17      7.37 o
   2   2   4       30.13       27.15      1.42 o
   3   2   4       67.68       57.94      2.44 o
   4   2   4      555.28      521.19      8.34 o
   5   2   4       84.97       86.39      4.23 o
   6   2   4      659.96      674.63      7.69 o
   7   2   4      123.59      131.89      2.76 o
   8   2   4       56.74       53.67      2.72 o
  -7   3   4        0.42        0.55      0.40 o
  -6   3   4        9.16       10.95      1.17 o
  -5   3   4      327.44      334.30      3.94 o
  -4   3   4      355.36      350.51      7.80 o
  -3   3   4       23.77       37.22      1.79 o
  -2   3   4     1688.13     1754.93     25.67 o
  -1   3   4      130.29      113.17      1.52 o
   0   3   4      492.86      450.85      3.22 o
   1   3   4       32.91       50.02      1.72 o
   2   3   4      134.19      117.40      3.04 o
   3   3   4      105.38       92.05      3.08 o
   4   3   4      171.70      167.92      4.75 o
   5   3   4       16.02       22.60      2.07 o
   6   3   4       10.52       10.14      1.34 o
   7   3   4      211.01      217.76      4.61 o
   8   3   4        1.55        1.45      0.51 o
   9   3   4        4.68        2.85      0.51 o
  -7   4   4      306.90      288.55      3.46 o
  -6   4   4      134.55      134.21      5.05 o
  -5   4   4        0.20        0.77      0.65 o
  -4   4   4      204.11      207.82      2.69 o
  -3   4   4        5.28       11.07      0.97 o
  -2   4   4     1420.47     1550.50     14.73 o
  -1   4   4      233.42      297.38      3.79 o
   0   4   4     2007.38     2076.00     12.12 o
   1   4   4      339.87      341.99      5.13 o
   2   4   4       64.05       53.26      2.22 o
   3   4   4      726.13      758.41      9.32 o
   4   4   4        0.49        2.15      0.77 o
   5   4   4       70.27       63.44      3.36 o
   6   4   4       38.94       41.20      1.59 o
   7   4   4       32.46       35.15      1.90 o
   8   4   4       42.26       43.06      1.78 o
   9   4   4       98.18       84.39      2.16 o
  -6   5   4       11.73       10.61      0.96 o
  -5   5   4        1.34        1.65      0.45 o
  -4   5   4       10.51        9.28      0.88 o
  -3   5   4      211.11      203.83      3.51 o
  -2   5   4       19.22       14.13      1.06 o
  -1   5   4        7.43       14.69      2.31 o
   0   5   4      488.56      531.33      7.32 o
   1   5   4      152.71      140.04      3.80 o
   2   5   4      332.29      325.55      6.07 o
   3   5   4        9.73       13.52      1.41 o
   4   5   4      104.48      109.90      4.16 o
   5   5   4        0.84        1.17      0.86 o
   6   5   4      783.37      814.35     12.38 o
   7   5   4       16.13       14.45      0.98 o
   8   5   4       17.32       18.08      1.65 o
   9   5   4       67.00       67.70      2.15 o
  -6   6   4       21.49       20.95      1.10 o
  -5   6   4      119.01      121.42      3.07 o
  -4   6   4       59.86       61.67      2.49 o
  -3   6   4     3148.74     3207.07     24.68 o
  -2   6   4      310.69      332.73      9.05 o
  -1   6   4       12.53        8.23      0.87 o
   0   6   4       11.09       12.36      1.35 o
   1   6   4       11.48       10.73      1.27 o
   2   6   4     1747.55     1921.89     16.33 o
   3   6   4      118.25      118.81      4.31 o
   4   6   4        4.92        6.71      1.20 o
   5   6   4        5.67        6.95      1.92 o
   6   6   4      157.91      181.35      6.12 o
   7   6   4       18.98       23.61      1.55 o
   8   6   4       12.36       12.37      1.29 o
   9   6   4       27.58       29.99      1.40 o
  -5   7   4       64.28       65.56      2.82 o
  -4   7   4        5.72        7.04      0.93 o
  -3   7   4        1.73        2.22      0.97 o
  -2   7   4      115.47      108.79      3.12 o
  -1   7   4     1135.14     1133.10      6.90 o
   0   7   4      114.85      106.31      3.83 o
   1   7   4      770.02      755.50     11.14 o
   2   7   4      437.41      464.63      8.89 o
   3   7   4      129.56      138.92      5.02 o
   4   7   4      151.09      146.54      3.76 o
   5   7   4      112.81      114.99      4.95 o
   6   7   4       24.34       29.16      1.78 o
   7   7   4       20.49       28.49      1.64 o
   8   7   4      929.07      903.32      8.15 o
  -5   8   4        2.65        4.90      0.63 o
  -4   8   4       26.09       22.03      1.20 o
  -3   8   4        0.35        0.59      0.55 o
  -2   8   4      123.83      126.02      3.37 o
  -1   8   4      430.88      434.63      6.30 o
   0   8   4      371.74      366.62      6.71 o
   1   8   4     1010.99     1034.19     10.06 o
   2   8   4      402.16      425.57      9.28 o
   3   8   4        9.83        8.63      0.92 o
   4   8   4       70.64       69.52      3.77 o
   5   8   4      332.81      314.12      8.19 o
   6   8   4      191.76      167.88      6.18 o
   7   8   4       18.90       15.09      1.14 o
   8   8   4       63.27       51.08      1.50 o
  -4   9   4       38.32       44.95      1.68 o
  -3   9   4      219.16      215.32      3.44 o
  -2   9   4        8.50        8.44      0.86 o
  -1   9   4        3.33        3.44      0.77 o
   0   9   4       72.22       68.14      3.88 o
   1   9   4     1532.80     1579.42     18.46 o
   2   9   4        0.69        1.16      0.89 o
   3   9   4      240.22      228.13      6.71 o
   4   9   4       22.75       19.75      1.41 o
   5   9   4       15.96       17.21      2.04 o
   6   9   4       52.02       54.24      3.23 o
   7   9   4       19.37       23.81      1.33 o
   8   9   4       11.38       10.48      0.88 o
  -2  10   4       41.23       44.50      1.12 o
  -1  10   4        5.24        4.32      1.02 o
   0  10   4      149.18      153.20      5.36 o
   1  10   4       36.31       38.18      2.90 o
   2  10   4       83.82       89.47      4.30 o
   3  10   4      259.94      274.97      7.13 o
   4  10   4      339.83      321.16      6.87 o
   5  10   4      262.74      237.79      6.05 o
   6  10   4       26.36       24.01      1.88 o
   7  10   4       19.32       22.99      2.72 o
  -1  11   4      116.88      100.33      3.06 o
   0  11   4        0.71        1.07      0.69 o
   1  11   4       12.16       11.50      1.46 o
   2  11   4        8.11        8.98      0.85 o
   3  11   4      746.71      743.42     20.44 o
   4  11   4       18.75       17.86      1.40 o
   5  11   4       37.40       32.40      1.66 o
   6  11   4        6.86        7.25      0.59 o
   1  12   4        7.56        6.78      0.79 o
   2  12   4        5.80        6.04      0.85 o
   3  12   4       17.93       14.59      0.85 o
   4  12   4       58.91       52.36      1.92 o
   5  12   4       55.07       46.70      1.63 o
  -4 -10   5        1.06        1.87      0.42 o
  -3 -10   5       14.94       14.31      1.07 o
  -2 -10   5        8.63        7.71      0.75 o
  -5  -9   5        0.62        0.71      0.34 o
  -4  -9   5      107.74      108.07      2.46 o
  -3  -9   5       15.67       18.18      1.66 o
  -2  -9   5       16.21       17.30      1.02 o
  -1  -9   5       52.54       61.64      1.88 o
   0  -9   5       47.12       48.97      2.30 o
   1  -9   5      109.22      135.64      3.14 o
  -7  -8   5       29.71       29.62      1.49 o
  -6  -8   5        4.80        4.47      0.54 o
  -5  -8   5       18.87       20.37      0.98 o
  -4  -8   5      423.19      441.20      4.74 o
  -3  -8   5       90.46       96.11      4.26 o
  -2  -8   5        0.30        0.51      1.05 o
  -1  -8   5       32.99       33.72      2.39 o
   0  -8   5        3.11        6.04      0.84 o
   1  -8   5       73.35       84.64      3.60 o
   2  -8   5       22.21       26.98      1.73 o
  -7  -7   5        7.07        8.24      1.14 o
  -6  -7   5      187.48      192.56      6.44 o
  -5  -7   5      113.25      121.26      2.57 o
  -4  -7   5      408.51      417.58      6.27 o
  -3  -7   5       66.65       69.10      2.58 o
  -2  -7   5        0.57        0.35      0.83 o
  -1  -7   5       92.77       91.32      3.07 o
   0  -7   5       72.87       80.18      2.84 o
   1  -7   5       39.38       46.53      3.20 o
   2  -7   5      108.98      104.60      4.26 o
   3  -7   5      180.97      199.07      4.63 o
  -8  -6   5      116.74       96.83      1.72 o
  -7  -6   5       21.19       25.16      1.75 o
  -6  -6   5       20.80       23.41      1.17 o
  -5  -6   5       54.36       58.56      2.44 o
  -4  -6   5      479.92      468.90      7.42 o
  -3  -6   5       96.15       92.88      3.01 o
  -2  -6   5      280.04      277.46      7.48 o
  -1  -6   5      220.01      224.42      4.68 o
   0  -6   5       66.87       73.46      2.74 o
   1  -6   5       20.53       19.54      1.18 o
   2  -6   5       52.45       66.50      4.70 o
   3  -6   5      369.40      394.40      8.12 o
   4  -6   5        0.24        0.18      0.46 o
  -8  -5   5        1.87        2.42      0.60 o
  -7  -5   5       12.66       11.87      0.90 o
  -6  -5   5       24.59       23.06      1.11 o
  -5  -5   5      197.11      198.06      3.17 o
  -4  -5   5      151.70      144.01      2.95 o
  -3  -5   5       61.83       66.22      2.21 o
  -2  -5   5      198.73      176.12      5.47 o
  -1  -5   5        4.55        2.14      0.72 o
   0  -5   5       19.00       16.72      1.04 o
   1  -5   5       13.07       13.35      0.84 o
   2  -5   5      116.49      130.14      5.34 o
   3  -5   5        0.67        2.13      0.73 o
   4  -5   5      119.67      111.11      3.00 o
   5  -5   5       60.86       68.41      2.82 o
  -8  -4   5       11.32       13.97      1.05 o
  -7  -4   5       23.38       23.46      1.27 o
  -6  -4   5      637.68      644.43      5.69 o
  -5  -4   5      361.63      346.01      4.16 o
  -4  -4   5      197.46      185.72      2.94 o
  -3  -4   5       53.88       62.39      3.39 o
  -2  -4   5      206.85      202.72      5.92 o
  -1  -4   5       38.90       33.96      1.49 o
   0  -4   5      161.74      173.77      4.94 o
   1  -4   5        8.59        9.02      1.36 o
   2  -4   5        0.44        1.04      0.43 o
   3  -4   5       10.26       10.06      0.89 o
   4  -4   5       40.63       35.11      1.49 o
   5  -4   5       16.50       15.71      1.42 o
   6  -4   5        8.00        7.73      0.92 o
  -8  -3   5       19.09       18.78      1.25 o
  -7  -3   5       79.93       88.03      3.07 o
  -6  -3   5      421.69      420.51      4.78 o
  -5  -3   5      491.62      476.26      4.27 o
  -4  -3   5      145.02      141.79      5.15 o
  -3  -3   5     1064.04     1086.06     13.14 o
  -2  -3   5       62.02       48.55      1.55 o
  -1  -3   5        8.97        6.62      0.62 o
   0  -3   5      120.88       94.71      2.22 o
   1  -3   5      455.80      440.35      7.86 o
   2  -3   5       32.11       26.87      2.28 o
   3  -3   5        1.42        0.32      0.50 o
   4  -3   5      295.36      284.54      4.27 o
   5  -3   5       48.79       51.60      2.23 o
   6  -3   5      228.79      215.11      3.61 o
  -8  -2   5        2.11        2.74      0.64 o
  -7  -2   5      339.23      354.44      5.00 o
  -6  -2   5     1583.13     1532.07     13.36 o
  -5  -2   5      117.26      115.06      2.07 o
  -4  -2   5       15.32       24.57      2.05 o
  -3  -2   5      174.09      203.61      5.34 o
  -2  -2   5        2.09        1.37      0.60 o
  -1  -2   5      208.88      268.28      3.18 o
   0  -2   5        0.75        1.45      0.35 o
   1  -2   5      416.82      409.77      6.13 o
   2  -2   5       11.78       11.77      1.43 o
   3  -2   5        2.77        2.08      0.88 o
   4  -2   5        1.36        1.03      0.49 o
   5  -2   5       76.46       76.27      2.82 o
   6  -2   5       12.17       13.43      2.28 o
   7  -2   5        1.84        2.08      0.54 o
  -8  -1   5      104.07      102.93      2.16 o
  -7  -1   5      293.86      298.33      4.22 o
  -6  -1   5      196.23      202.89      3.92 o
  -5  -1   5       52.45       51.42      1.58 o
  -4  -1   5      114.97      114.04      2.83 o
  -3  -1   5      320.87      284.33      3.92 o
  -2  -1   5      205.29      250.20      3.08 o
  -1  -1   5     1128.03     1049.72      9.51 o
   0  -1   5      560.13      484.44      3.89 o
   1  -1   5      173.02      160.34      2.57 o
   2  -1   5       20.97       14.29      0.87 o
   3  -1   5      169.93      158.95      5.28 o
   4  -1   5       47.04       44.68      2.15 o
   5  -1   5        8.45        7.04      0.98 o
   6  -1   5      207.11      211.99      4.46 o
   7  -1   5       58.09       60.73      1.99 o
  -8   0   5      154.47      153.17      3.14 o
  -7   0   5      232.57      235.42      3.22 o
  -6   0   5       37.66       31.63      1.07 o
  -5   0   5        4.99        4.92      0.48 o
  -4   0   5      491.49      474.89     10.08 o
  -3   0   5       54.19       33.00      1.34 o
  -2   0   5       98.29      121.57      2.18 o
  -1   0   5        3.60       14.46      0.65 o
   0   0   5     2435.62     2304.72      5.14 o
   1   0   5      569.90      519.75      4.30 o
   2   0   5     1502.37     1633.13      8.95 o
   3   0   5      269.48      321.48      4.45 o
   4   0   5       23.58       20.35      2.10 o
   5   0   5      168.41      171.31      3.39 o
   6   0   5       43.67       45.95      2.16 o
   7   0   5      262.25      274.56      4.54 o
   8   0   5       70.69       66.66      2.37 o
  -8   1   5      111.68      111.52      3.59 o
  -7   1   5       26.61       25.88      1.61 o
  -6   1   5       29.24       29.73      1.03 o
  -5   1   5      194.61      186.87      2.37 o
  -4   1   5     1028.56     1047.53     12.66 o
  -3   1   5       11.86        8.01      0.68 o
  -2   1   5        1.31       25.03      1.40 o
  -1   1   5      393.43      415.35      3.64 o
   0   1   5      148.68      156.13      3.49 o
   1   1   5      964.00      995.06      4.39 o
   2   1   5      126.85       97.40      2.00 o
   3   1   5      106.27       82.93      3.22 o
   4   1   5      113.23      100.45      4.21 o
   5   1   5      438.59      458.78     11.43 o
   6   1   5      241.01      242.23      4.77 o
   7   1   5      108.79      112.56      3.01 o
   8   1   5       67.68       69.27      2.82 o
  -8   2   5       21.99       18.49      0.85 o
  -7   2   5       75.20       75.09      2.47 o
  -6   2   5        5.46        4.74      0.59 o
  -5   2   5       85.11       87.86      1.78 o
  -4   2   5      116.33       96.78      4.03 o
  -3   2   5       34.77       27.91      1.93 o
  -2   2   5      621.50      580.33     10.13 o
  -1   2   5     1008.53      929.98      6.29 o
   0   2   5       17.16       17.47      0.63 o
   1   2   5     1829.95     1987.79     10.22 o
   2   2   5       13.45        9.85      0.94 o
   3   2   5      541.32      523.08      7.52 o
   4   2   5       73.90       74.18      2.69 o
   5   2   5      434.20      426.38      9.40 o
   6   2   5     1248.70     1294.56     16.13 o
   7   2   5      802.09      834.27      8.51 o
   8   2   5        3.43        2.75      0.83 o
  -7   3   5       32.07       32.04      1.46 o
  -6   3   5       98.51       99.19      3.59 o
  -5   3   5       28.11       23.58      0.97 o
  -4   3   5       36.37       36.09      1.29 o
  -3   3   5      245.64      225.10      5.76 o
  -2   3   5     2285.62     2493.61     10.31 o
  -1   3   5        2.48        3.97      0.26 o
   0   3   5       32.98       33.32      1.73 o
   1   3   5       62.56       68.74      2.05 o
   2   3   5     1827.19     1863.36     12.32 o
   3   3   5      496.77      530.00      7.61 o
   4   3   5       13.20       13.61      1.46 o
   5   3   5      177.98      188.20      4.20 o
   6   3   5      345.56      345.14      8.11 o
   7   3   5      392.42      406.34      6.16 o
   8   3   5       23.02       25.58      1.95 o
  -7   4   5        0.75        0.88      0.51 o
  -6   4   5       13.73       14.42      1.04 o
  -5   4   5      414.99      409.56      4.37 o
  -4   4   5      113.60      106.97      2.23 o
  -3   4   5       54.70       51.61      2.96 o
  -2   4   5      777.91      775.87      6.58 o
  -1   4   5      773.43      772.51      5.39 o
   0   4   5     1219.22     1300.11     11.96 o
   1   4   5      645.51      626.50      6.94 o
   2   4   5     1646.53     1698.26     12.69 o
   3   4   5       33.27       34.79      2.07 o
   4   4   5      772.38      783.59     10.86 o
   5   4   5     1162.36     1238.66     14.89 o
   6   4   5      339.92      335.30      5.36 o
   7   4   5       18.28       21.57      1.49 o
   8   4   5       15.29       16.36      1.09 o
  -6   5   5       20.43       19.99      1.60 o
  -5   5   5       10.41       10.29      0.88 o
  -4   5   5        4.83        4.17      0.67 o
  -3   5   5       70.34       64.18      1.93 o
  -2   5   5      228.25      251.12      6.28 o
  -1   5   5        3.28        2.50      0.46 o
   0   5   5      481.37      532.70      4.08 o
   1   5   5        2.15        5.42      0.84 o
   2   5   5       18.06       23.78      1.68 o
   3   5   5       46.26       58.50      2.84 o
   4   5   5       86.80       86.95      3.76 o
   5   5   5       34.33       33.88      1.80 o
   6   5   5        2.44        1.28      0.90 o
   7   5   5       13.32       14.94      1.24 o
   8   5   5       41.33       44.51      1.66 o
  -6   6   5       33.49       33.21      1.16 o
  -5   6   5       21.45       23.99      1.85 o
  -4   6   5      147.59      155.19      3.12 o
  -3   6   5     1107.03     1105.22      9.81 o
  -2   6   5      923.39      999.50      9.21 o
  -1   6   5       50.78       48.13      1.91 o
   0   6   5      180.54      173.16      3.27 o
   1   6   5      136.25      127.75      4.06 o
   2   6   5      385.38      406.62      7.49 o
   3   6   5      152.34      184.06      5.38 o
   4   6   5      126.22      130.84      4.86 o
   5   6   5        6.54        3.97      0.73 o
   6   6   5        8.03        5.74      1.31 o
   7   6   5       18.80       24.33      1.55 o
   8   6   5       27.93       25.00      1.31 o
  -5   7   5        1.16        0.84      0.63 o
  -4   7   5        3.85        4.88      0.83 o
  -3   7   5      109.87      107.28      4.60 o
  -2   7   5        9.76       10.70      1.08 o
  -1   7   5      151.49      142.08      2.88 o
   0   7   5      104.67       99.94      2.91 o
   1   7   5        0.55        5.61      1.05 o
   2   7   5       38.20       41.31      2.67 o
   3   7   5      128.81      121.62      4.72 o
   4   7   5       21.97       26.59      1.68 o
   5   7   5        4.66        2.37      1.08 o
   6   7   5        0.82        2.09      0.72 o
   7   7   5        0.86        1.33      0.61 o
   8   7   5      115.44      104.91      2.61 o
  -5   8   5      201.57      165.59      3.10 o
  -4   8   5      635.32      630.67      6.18 o
  -3   8   5      512.83      532.92      6.77 o
  -2   8   5       51.65       55.62      2.23 o
  -1   8   5      106.68      114.56      3.28 o
   0   8   5        0.83        1.23      0.81 o
   1   8   5       82.67       98.63     11.16 o
   2   8   5        0.92        0.96      0.93 o
   3   8   5       14.60       12.39      0.95 o
   4   8   5      276.53      290.19      8.03 o
   5   8   5        3.36        3.22      1.17 o
   6   8   5        7.10        9.12      1.01 o
   7   8   5        7.17        9.87      0.94 o
   8   8   5       21.32       17.30      1.24 o
  -4   9   5       84.63       75.25      2.22 o
  -3   9   5        3.69        3.84      0.63 o
  -2   9   5        0.63        0.77      0.44 o
  -1   9   5       70.92       72.81      2.52 o
   0   9   5        0.49        1.12      0.92 o
   1   9   5      348.42      364.99      8.96 o
   2   9   5       41.73       38.53      2.97 o
   3   9   5      250.45      249.33      7.15 o
   4   9   5       34.52       31.75      1.77 o
   5   9   5       59.54       66.48      3.68 o
   6   9   5        1.38        1.82      0.90 o
   7   9   5        1.17        7.10      1.15 o
   8   9   5       36.74       40.85      1.55 o
  -2  10   5      100.79       91.74      2.22 o
  -1  10   5       31.58       33.76      2.27 o
   0  10   5        3.42        5.11      1.25 o
   1  10   5      153.92      160.96      5.78 o
   2  10   5      247.44      237.91      6.97 o
   3  10   5      350.80      360.89      8.26 o
   4  10   5        0.81        2.05      0.60 o
   5  10   5       21.35       14.76      1.66 o
   6  10   5       35.18       34.96      2.26 o
   7  10   5       19.29       20.14      1.41 o
  -1  11   5        2.19        2.21      0.53 o
   0  11   5       26.83       24.30      1.82 o
   1  11   5       13.38       14.33      1.65 o
   2  11   5        0.78       -0.21      0.78 o
   3  11   5      581.51      620.04      9.44 o
   4  11   5       11.61       11.49      1.22 o
   5  11   5       26.98       26.69      1.60 o
   6  11   5        0.12        1.07      0.45 o
   1  12   5       20.93       18.81      1.28 o
   2  12   5       16.92       16.05      1.31 o
   3  12   5      131.08       95.38     17.36 o
   4  12   5        0.29        1.42      0.52 o
   5  12   5      183.92      146.31      2.88 o
  -5  -9   6       56.31       47.24      1.52 o
  -4  -9   6       54.71       53.96      1.51 o
  -3  -9   6       19.70       20.32      1.06 o
  -2  -9   6       39.65       37.32      2.02 o
  -1  -9   6       43.97       39.54      1.69 o
   0  -9   6       82.62       85.18      2.36 o
  -6  -8   6        6.35        4.16      0.76 o
  -5  -8   6       31.33       36.33      1.67 o
  -4  -8   6      355.55      371.12      3.97 o
  -3  -8   6        2.08        1.64      0.85 o
  -2  -8   6      165.79      171.60      5.30 o
  -1  -8   6      266.28      274.09      5.72 o
   0  -8   6       65.36       68.01      3.13 o
   1  -8   6        0.69        1.41      0.72 o
   2  -8   6        0.31        0.15      0.40 o
  -7  -7   6        0.15        0.61      0.53 o
  -6  -7   6      107.22      109.23      4.21 o
  -5  -7   6        0.20        0.41      0.36 o
  -4  -7   6      998.40     1004.93      7.58 o
  -3  -7   6       55.92       52.58      2.18 o
  -2  -7   6      170.73      168.54      5.86 o
  -1  -7   6       39.39       39.22      2.00 o
   0  -7   6       42.34       42.96      2.05 o
   1  -7   6       43.08       45.71      2.97 o
   2  -7   6       41.68       46.04      2.63 o
   3  -7   6        6.04       11.61      1.05 o
  -7  -6   6        0.67        1.10      0.44 o
  -6  -6   6      126.13      139.95      3.30 o
  -5  -6   6      179.18      190.88      4.26 o
  -4  -6   6       21.21       22.31      1.25 o
  -3  -6   6      161.25      156.06      3.90 o
  -2  -6   6     2207.93     2237.82     21.33 o
  -1  -6   6      177.41      174.48      4.19 o
   0  -6   6      130.91      142.42      3.82 o
   1  -6   6       22.64       49.56      3.35 o
   2  -6   6       93.46       92.09      4.33 o
   3  -6   6       59.14       58.11      2.95 o
   4  -6   6       19.10       19.07      1.15 o
  -8  -5   6        0.47        0.71      0.46 o
  -7  -5   6       14.14       13.70      1.10 o
  -6  -5   6        1.50        1.63      0.48 o
  -5  -5   6       10.50       11.46      0.95 o
  -4  -5   6      109.49      113.82      2.68 o
  -3  -5   6       59.03       58.34      1.96 o
  -2  -5   6      489.73      480.03      5.29 o
  -1  -5   6      179.39      172.98      3.97 o
   0  -5   6       68.81       69.96      2.65 o
   1  -5   6       13.70       13.13      1.26 o
   2  -5   6       31.45       30.56      2.71 o
   3  -5   6       30.05       30.51      2.52 o
   4  -5   6       62.66       52.87      2.60 o
   5  -5   6       25.12       24.31      1.47 o
  -8  -4   6        1.23        1.68      0.73 o
  -7  -4   6       98.81       97.88      2.38 o
  -6  -4   6       94.32       96.04      2.23 o
  -5  -4   6      265.64      288.04      3.89 o
  -4  -4   6       85.87       90.62      1.90 o
  -3  -4   6      214.46      211.14      6.48 o
  -2  -4   6      167.66      152.23      5.14 o
  -1  -4   6       27.51       34.14      2.30 o
   0  -4   6     1252.70     1225.96     13.10 o
   1  -4   6       19.89       19.36      0.94 o
   2  -4   6        0.72        0.46      0.50 o
   3  -4   6       53.41       53.12      1.91 o
   4  -4   6        5.93        7.42      0.87 o
   5  -4   6       99.14       97.77      3.01 o
   6  -4   6       83.67       65.41      1.98 o
  -8  -3   6       11.03       12.66      1.01 o
  -7  -3   6        0.17        0.49      0.43 o
  -6  -3   6      118.17      121.03      2.60 o
  -5  -3   6      364.60      360.21      3.85 o
  -4  -3   6        3.10        4.55      0.53 o
  -3  -3   6      343.79      367.34      8.09 o
  -2  -3   6        7.15        4.96      1.03 o
  -1  -3   6       37.49       40.92      2.40 o
   0  -3   6      290.64      261.68      3.87 o
   1  -3   6       22.89       22.73      1.88 o
   2  -3   6       23.61       20.81      1.42 o
   3  -3   6       49.44       47.36      1.84 o
   4  -3   6        1.44        2.13      0.64 o
   5  -3   6       11.21        9.89      1.35 o
   6  -3   6      195.27      174.65      3.08 o
  -8  -2   6       52.28       50.85      1.84 o
  -7  -2   6       27.08       34.40      1.87 o
  -6  -2   6      380.34      399.27      4.61 o
  -5  -2   6       53.47       52.76      1.33 o
  -4  -2   6      379.99      382.33      8.32 o
  -3  -2   6       99.87      118.67      4.35 o
  -2  -2   6      445.57      480.15      8.08 o
  -1  -2   6      600.25      629.01      8.63 o
   0  -2   6     1083.61     1025.23     12.91 o
   1  -2   6      365.68      342.03      4.24 o
   2  -2   6      159.94      138.67      4.69 o
   3  -2   6       27.00       25.47      1.31 o
   4  -2   6       22.68       25.61      1.36 o
   5  -2   6       51.83       51.82      3.23 o
   6  -2   6        1.21        1.15      0.74 o
   7  -2   6       28.82       24.61      0.88 o
  -8  -1   6       24.00       24.01      1.27 o
  -7  -1   6       47.59       50.48      1.56 o
  -6  -1   6      153.30      155.20      4.22 o
  -5  -1   6       87.08       86.00      2.96 o
  -4  -1   6       59.88       58.22      3.09 o
  -3  -1   6       61.98       54.22      1.78 o
  -2  -1   6      365.61      370.78      3.82 o
  -1  -1   6     3977.44     4050.68     20.64 o
   0  -1   6       19.11       23.87      1.03 o
   1  -1   6      148.94      158.16      2.73 o
   2  -1   6      176.77      155.13      2.95 o
   3  -1   6       38.13       43.55      2.86 o
   4  -1   6       17.53       20.84      1.06 o
   5  -1   6        0.29        1.16      0.87 o
   6  -1   6       14.74       14.78      1.34 o
   7  -1   6        3.01        2.67      0.50 o
  -8   0   6        2.99        2.50      0.46 o
  -7   0   6       46.50       43.03      1.98 o
  -6   0   6        7.81        9.19      0.76 o
  -5   0   6      153.12      142.35      2.12 o
  -4   0   6      815.49      816.31      8.54 o
  -3   0   6     1021.56     1058.61      9.78 o
  -2   0   6     1834.52     1911.15     23.69 o
  -1   0   6       35.53       22.86      0.86 o
   0   0   6      704.32      729.10      8.31 o
   1   0   6      948.50      915.70      6.03 o
   2   0   6     1093.74     1106.71      7.76 o
   3   0   6      785.38      819.15      9.52 o
   4   0   6       20.43       18.11      2.03 o
   5   0   6       94.07       89.30      4.35 o
   6   0   6       88.20       88.35      2.85 o
   7   0   6        4.04        3.33      0.76 o
   8   0   6        6.76        6.09      0.67 o
  -8   1   6        3.81        5.07      1.32 o
  -7   1   6        5.66        5.48      0.78 o
  -6   1   6      135.11      131.10      2.11 o
  -5   1   6       13.61        8.96      0.57 o
  -4   1   6        1.88        3.20      0.83 o
  -3   1   6      553.53      537.89      5.54 o
  -2   1   6      204.23      210.09      3.10 o
  -1   1   6       72.18       64.82      1.56 o
   0   1   6      258.01      286.00      9.59 o
   1   1   6     1726.74     1779.76      7.67 o
   2   1   6      141.27      148.65      2.78 o
   3   1   6      151.20      164.51      4.34 o
   4   1   6       21.55       16.53      1.82 o
   5   1   6        2.31        2.03      0.73 o
   6   1   6       30.19       31.49      1.74 o
   7   1   6        6.74        7.09      1.30 o
   8   1   6        7.50        8.82      1.00 o
  -8   2   6        1.34        2.33      0.52 o
  -7   2   6      103.59      113.00      4.29 o
  -6   2   6      236.50      223.84      3.80 o
  -5   2   6      193.98      180.60      2.93 o
  -4   2   6      229.60      210.05      6.01 o
  -3   2   6      146.47      127.54      4.16 o
  -2   2   6      936.36      923.74      8.83 o
  -1   2   6      281.57      257.71      3.30 o
   0   2   6      313.65      297.14      3.87 o
   1   2   6     2051.21     2107.25      7.00 o
   2   2   6     2393.06     2533.60     14.78 o
   3   2   6      651.87      623.97      6.51 o
   4   2   6       10.12       10.29      1.42 o
   5   2   6       23.93       26.15      1.64 o
   6   2   6      405.31      421.17      9.22 o
   7   2   6        9.42        8.97      0.97 o
   8   2   6       12.41       12.15      1.25 o
  -7   3   6       54.31       53.18      2.67 o
  -6   3   6       44.35       40.90      1.95 o
  -5   3   6       58.62       54.91      1.46 o
  -4   3   6        1.06        2.31      0.38 o
  -3   3   6       38.15       37.89      2.48 o
  -2   3   6      436.68      490.80      4.74 o
  -1   3   6      215.16      207.74      3.08 o
   0   3   6       15.76       18.48      1.04 o
   1   3   6      359.64      397.07      5.02 o
   2   3   6       90.46      103.75      3.06 o
   3   3   6      321.89      335.12      6.25 o
   4   3   6       40.29       36.43      2.38 o
   5   3   6       33.18       35.92      1.46 o
   6   3   6       38.12       41.48      2.87 o
   7   3   6       14.49       17.20      1.32 o
   8   3   6      166.21      160.75      5.88 o
  -7   4   6      187.43      184.07      4.08 o
  -6   4   6      112.33      108.09      2.21 o
  -5   4   6       73.48       74.34      1.87 o
  -4   4   6      116.89      111.18      2.08 o
  -3   4   6      295.68      301.15      7.24 o
  -2   4   6      215.71      218.13      5.62 o
  -1   4   6      269.31      250.81      3.47 o
   0   4   6     3171.04     3369.06     13.94 o
   1   4   6     1357.07     1369.30     10.29 o
   2   4   6      561.51      545.65      7.31 o
   3   4   6       91.03       76.89      3.13 o
   4   4   6        0.96        1.83      0.81 o
   5   4   6      152.89      170.39      3.92 o
   6   4   6        4.08        4.27      0.92 o
   7   4   6      119.84      123.15      3.29 o
   8   4   6       51.02       55.35      1.79 o
  -6   5   6        0.39        0.79      0.59 o
  -5   5   6        6.68        6.99      0.77 o
  -4   5   6        4.13        4.70      0.67 o
  -3   5   6        0.31        0.19      0.34 o
  -2   5   6        2.11        1.86      0.69 o
  -1   5   6       65.72       54.61      2.94 o
   0   5   6     1247.49     1385.35      8.11 o
   1   5   6       22.20       24.66      1.59 o
   2   5   6      138.35      154.91      4.24 o
   3   5   6       26.05       28.02      2.02 o
   4   5   6       50.33       63.93      3.30 o
   5   5   6       15.31       11.86      1.15 o
   6   5   6       12.68       12.42      1.66 o
   7   5   6       22.29       25.02      1.51 o
   8   5   6        1.79        1.44      0.73 o
  -6   6   6       73.48       69.06      3.41 o
  -5   6   6      169.43      183.47      3.76 o
  -4   6   6      129.13      128.83      2.86 o
  -3   6   6       30.60       28.18      1.65 o
  -2   6   6       20.82       15.66      1.24 o
  -1   6   6      240.29      238.51      6.50 o
   0   6   6      221.33      218.61      3.87 o
   1   6   6      174.96      153.65      4.34 o
   2   6   6     1792.45     1927.15     16.24 o
   3   6   6       84.19       82.27      3.65 o
   4   6   6      135.66      146.23      3.62 o
   5   6   6       65.80       71.26      2.71 o
   6   6   6      186.02      187.71      6.19 o
   7   6   6       37.47       45.30      2.03 o
   8   6   6      164.88      186.32     12.06 o
  -5   7   6        2.82        1.92      0.68 o
  -4   7   6       59.86       65.70      3.18 o
  -3   7   6      281.97      288.02      7.50 o
  -2   7   6      194.85      195.64      6.12 o
  -1   7   6       11.72       11.81      0.91 o
   0   7   6        2.96        4.28      1.27 o
   1   7   6       37.81       38.45      2.43 o
   2   7   6      109.80      134.54      4.69 o
   3   7   6      111.81      119.49      4.41 o
   4   7   6      217.85      234.44      6.11 o
   5   7   6        5.59        6.77      1.30 o
   6   7   6        6.19        5.04      1.30 o
   7   7   6       30.49       27.87      1.62 o
   8   7   6        2.76        3.66      0.45 o
  -5   8   6       40.41       43.74      1.56 o
  -4   8   6      239.89      231.15      3.78 o
  -3   8   6       38.04       36.39      1.84 o
  -2   8   6        3.13        2.88      0.67 o
  -1   8   6        8.10        9.62      1.06 o
   0   8   6       64.27       65.03      2.79 o
   1   8   6      290.25      279.61      7.18 o
   2   8   6      345.93      348.46      5.82 o
   3   8   6      105.99      107.59      2.61 o
   4   8   6      610.26      662.05      8.82 o
   5   8   6       14.76       14.59      1.92 o
   6   8   6       14.16       15.13      1.23 o
   7   8   6        6.38        8.69      0.87 o
   8   8   6       19.45       23.71      0.77 o
  -4   9   6      165.26      147.52      3.06 o
  -3   9   6       28.09       27.65      1.35 o
  -2   9   6        0.47        0.68      0.69 o
  -1   9   6        9.27        9.65      1.00 o
   0   9   6        2.81        6.06      1.36 o
   1   9   6      234.84      249.28      7.48 o
   2   9   6       10.87        9.60      1.70 o
   3   9   6        1.79        3.32      1.07 o
   4   9   6       20.61       21.10      1.46 o
   5   9   6        3.80        3.04      1.07 o
   6   9   6        1.67        0.26      0.78 o
   7   9   6       15.45       20.56      1.71 o
  -2  10   6       13.23       15.14      3.09 o
  -1  10   6      279.05      274.11      4.04 o
   0  10   6      300.81      299.34      7.35 o
   1  10   6        7.21        7.65      1.56 o
   2  10   6       21.12       16.83      2.05 o
   3  10   6      116.13      124.74      4.94 o
   4  10   6      191.59      191.84      3.82 o
   5  10   6      110.47      107.04      4.05 o
   6  10   6      205.25      201.80      5.15 o
   7  10   6        5.17        5.02      0.78 o
  -1  11   6        0.25       -0.42      0.42 o
   0  11   6       11.64       12.57      1.35 o
   1  11   6        1.34        1.93      0.85 o
   2  11   6       15.41       14.37      1.66 o
   3  11   6      215.18      232.24      5.84 o
   4  11   6        0.00        0.55      0.58 o
   5  11   6       80.32       64.40      2.42 o
   6  11   6        1.68        1.36      0.46 o
   1  12   6       48.99       45.89      1.92 o
   2  12   6       50.12       44.60      2.07 o
   3  12   6       24.27       23.33      1.44 o
   4  12   6      246.10      165.22      3.27 o
   5  12   6      369.12      241.70      3.60 o
  -4  -9   7       11.53       12.99      0.85 o
  -3  -9   7        7.55        6.57      0.74 o
  -2  -9   7       14.94       13.22      0.97 o
  -5  -8   7        2.92        3.19      0.46 o
  -4  -8   7      304.70      319.24      4.09 o
  -3  -8   7       76.69       84.24      2.34 o
  -2  -8   7        1.05        1.88      0.74 o
  -1  -8   7       11.85        6.77      0.96 o
   0  -8   7        7.79        7.34      0.99 o
   1  -8   7       25.93       18.78      1.27 o
  -7  -7   7        0.02       -0.28      0.36 o
  -6  -7   7        0.13        0.83      0.49 o
  -5  -7   7       45.86       47.55      1.85 o
  -4  -7   7      535.20      562.30      5.29 o
  -3  -7   7        0.14       -0.38      0.91 o
  -2  -7   7        1.12        1.25      0.94 o
  -1  -7   7      151.74      153.37      3.60 o
   0  -7   7       15.29       16.43      1.78 o
   1  -7   7       56.06       60.64      3.05 o
   2  -7   7       60.67       56.06      8.77 o
  -7  -6   7       37.96       34.75      1.89 o
  -6  -6   7       44.59       46.77      1.82 o
  -5  -6   7       48.42       52.63      2.21 o
  -4  -6   7       11.81       15.22      1.03 o
  -3  -6   7        1.88        5.09      0.88 o
  -2  -6   7      412.01      464.46      9.67 o
  -1  -6   7        0.74        0.96      0.59 o
   0  -6   7      146.14      142.61      3.77 o
   1  -6   7       92.48      100.03      4.53 o
   2  -6   7      660.48      718.91     11.09 o
   3  -6   7      510.05      538.58      7.84 o
   4  -6   7       64.41       52.01      1.73 o
  -7  -5   7       38.76       36.54      1.53 o
  -6  -5   7        7.75       11.00      0.85 o
  -5  -5   7       28.47       27.31      1.53 o
  -4  -5   7       10.57       10.28      0.89 o
  -3  -5   7       59.17       61.97      2.48 o
  -2  -5   7      536.03      544.51      7.08 o
  -1  -5   7        2.07        2.59      1.73 o
   0  -5   7       13.62       16.04      1.53 o
   1  -5   7        0.35        1.36      1.02 o
   2  -5   7      123.51      128.96      5.22 o
   3  -5   7      280.71      295.97      7.10 o
   4  -5   7       37.30       38.27      1.99 o
  -8  -4   7      185.53      185.89      3.92 o
  -7  -4   7      188.03      194.28      3.74 o
  -6  -4   7       98.85      108.49      2.31 o
  -5  -4   7      206.93      198.36      3.47 o
  -4  -4   7      302.15      305.36      4.50 o
  -3  -4   7       83.28       81.90      2.27 o
  -2  -4   7      241.02      235.74      3.73 o
  -1  -4   7      122.30      120.45      3.20 o
   0  -4   7     2865.17     2831.23     44.78 o
   1  -4   7      960.87      960.04     14.29 o
   2  -4   7     1071.10     1115.40     15.55 o
   3  -4   7       58.45       57.47      2.35 o
   4  -4   7       32.46       34.04      2.31 o
   5  -4   7       41.90       42.39      2.18 o
  -8  -3   7       55.03       54.66      2.40 o
  -7  -3   7       66.11       68.21      1.62 o
  -6  -3   7       84.19       89.12      2.56 o
  -5  -3   7        5.98        6.89      0.73 o
  -4  -3   7       30.56       34.80      1.22 o
  -3  -3   7      114.34      114.95      4.77 o
  -2  -3   7       33.72       27.01      2.24 o
  -1  -3   7       12.64       13.28      1.52 o
   0  -3   7       97.45      101.28      3.73 o
   2  -3   7      108.89      108.55      4.74 o
   3  -3   7       10.56       10.34      1.63 o
   4  -3   7       13.12       12.77      1.17 o
   5  -3   7        3.48        1.93      0.87 o
   6  -3   7        0.02        0.38      0.26 o
  -8  -2   7       67.25       73.02      1.99 o
  -7  -2   7      816.53      842.59      7.69 o
  -6  -2   7      424.72      439.00      4.81 o
  -5  -2   7      221.66      219.93      3.03 o
  -4  -2   7      185.39      186.62      2.66 o
  -3  -2   7       20.41       13.03      1.60 o
  -2  -2   7      296.66      288.01      6.73 o
  -1  -2   7        9.08        7.06      1.08 o
   0  -2   7      463.29      428.84      7.43 o
   1  -2   7       40.99       42.35      2.25 o
   2  -2   7      987.14      945.83     12.08 o
   3  -2   7       90.26       82.16      2.84 o
   4  -2   7       37.83       41.89      2.08 o
   5  -2   7        4.96        5.00      0.77 o
   6  -2   7        0.48        0.28      0.47 o
  -8  -1   7       50.93       47.39      1.55 o
  -7  -1   7      138.96      131.58      2.39 o
  -6  -1   7       90.51       81.51      2.49 o
  -5  -1   7        2.74        3.02      0.44 o
  -4  -1   7      257.72      250.27      6.70 o
  -3  -1   7       78.68       74.20      3.48 o
  -2  -1   7       36.91       41.78      2.45 o
  -1  -1   7       27.10       35.22      2.15 o
   0  -1   7       90.13       94.38      3.43 o
   1  -1   7        0.89        1.02      0.51 o
   2  -1   7        3.91       10.50      6.29 o
   3  -1   7        1.46        4.29      1.08 o
   4  -1   7       75.01       73.10      5.20 o
   5  -1   7        1.24        2.12      1.03 o
   6  -1   7        0.14       -0.45      0.52 o
   7  -1   7       12.21        9.80      1.54 o
  -8   0   7      254.54      251.51      4.73 o
  -7   0   7      569.89      595.18      5.98 o
  -6   0   7      223.94      220.48      3.30 o
  -5   0   7      297.92      283.23      4.25 o
  -4   0   7       80.21       69.14      2.32 o
  -3   0   7       74.79       93.52      2.42 o
  -2   0   7        2.06        2.41      0.38 o
  -1   0   7      284.03      344.22      6.39 o
   0   0   7       60.11       63.14      2.73 o
   1   0   7      135.38      138.13      4.06 o
   2   0   7      593.12      561.19     14.39 o
   3   0   7      227.53      209.24      5.83 o
   4   0   7      278.97      252.20      4.84 o
   5   0   7       33.36       32.31      2.74 o
   6   0   7       16.99       17.30      1.28 o
   7   0   7       21.56       21.45      4.09 o
  -8   1   7      193.92      175.08      3.89 o
  -7   1   7       86.02       82.54      2.03 o
  -6   1   7        2.98        2.76      0.51 o
  -5   1   7       17.49       19.02      1.18 o
  -4   1   7       50.10       49.00      2.86 o
  -3   1   7       80.78       87.25      2.36 o
  -2   1   7      438.59      466.35      9.26 o
  -1   1   7        0.81        2.11      0.38 o
   0   1   7       25.63       30.44      1.06 o
   1   1   7     1374.19     1526.64     13.83 o
   2   1   7      189.17      206.01      3.38 o
   3   1   7       60.15       64.04      2.18 o
   4   1   7        0.90        0.44      0.60 o
   5   1   7       45.15       41.26      2.99 o
   6   1   7       22.76       20.70      2.18 o
   7   1   7       43.24       42.00      2.59 o
   8   1   7        6.48        5.43      0.69 o
  -7   2   7      288.49      288.77      4.87 o
  -6   2   7      329.46      336.09      4.69 o
  -5   2   7       49.70       44.38      1.90 o
  -4   2   7       18.67       28.43      1.15 o
  -3   2   7        5.86        2.62      0.46 o
  -2   2   7      789.94      768.50      8.97 o
  -1   2   7      371.96      350.01      4.12 o
   0   2   7      116.37      120.42      2.38 o
   1   2   7      255.68      358.90      6.94 o
   2   2   7       51.51       39.84      2.42 o
   3   2   7      788.41      807.28      9.81 o
   4   2   7      113.52      104.61      5.49 o
   5   2   7      175.89      176.64      5.43 o
   6   2   7      208.45      207.97      6.45 o
   7   2   7      161.24      163.00      5.07 o
   8   2   7       35.52       37.07      1.83 o
  -7   3   7       81.12       80.27      5.48 o
  -6   3   7       19.47       16.83      1.89 o
  -5   3   7       54.03       55.64      1.46 o
  -4   3   7       61.61       70.93      1.62 o
  -3   3   7      104.08      102.25      4.08 o
  -2   3   7       40.19       36.58      1.42 o
  -1   3   7       16.91       17.53      1.69 o
   0   3   7       62.39       65.79      2.84 o
   1   3   7      179.52      202.87      3.04 o
   2   3   7      866.15      953.45      9.48 o
   3   3   7      659.55      699.33      9.41 o
   4   3   7       11.73       13.00      1.65 o
   5   3   7        8.27       10.17      0.97 o
   6   3   7        0.00        0.15      0.72 o
   7   3   7       23.56       22.93      1.42 o
   8   3   7        0.21        0.20      0.29 o
  -7   4   7       90.03       92.52      2.80 o
  -6   4   7        0.87        1.97      0.88 o
  -5   4   7       71.60       72.98      2.16 o
  -4   4   7      255.26      236.39      3.42 o
  -3   4   7      144.91      127.61      2.10 o
  -2   4   7      113.75       90.94      3.75 o
  -1   4   7       19.34       26.75      1.26 o
   0   4   7       33.36       29.98      1.98 o
   1   4   7        9.40        5.29      1.83 o
   2   4   7       10.27        8.83      1.01 o
   3   4   7        7.67        4.91      0.91 o
   4   4   7      973.27      992.22     12.68 o
   5   4   7     2666.37     2653.67     33.72 o
   6   4   7      291.69      316.71      7.88 o
   7   4   7       20.56       21.84      1.86 o
   8   4   7       13.62       16.04      0.91 o
  -6   5   7       20.34       21.73      1.41 o
  -5   5   7        0.14        0.65      0.45 o
  -4   5   7       95.43       81.83      2.35 o
  -3   5   7      111.08      100.42      2.51 o
  -2   5   7       94.92      106.02      4.32 o
  -1   5   7       11.07       12.09      1.49 o
   0   5   7        1.77        7.21      1.03 o
   1   5   7       16.02       20.34      1.24 o
   2   5   7        0.09        0.28      0.48 o
   3   5   7        4.15       11.91      1.36 o
   4   5   7        5.76        5.20      1.13 o
   5   5   7      538.06      583.94     13.26 o
   6   5   7       68.70       75.85      3.83 o
   7   5   7       14.85       14.85      1.54 o
   8   5   7        9.57       10.50      1.19 o
  -6   6   7      110.03       99.57     11.73 o
  -5   6   7      155.32      164.31      3.48 o
  -4   6   7       54.18       57.39      1.92 o
  -3   6   7      278.98      264.96      4.96 o
  -2   6   7      207.86      188.35      5.45 o
  -1   6   7       38.32       33.94      2.56 o
   0   6   7      231.43      219.33      6.36 o
   1   6   7       59.75       66.16      2.15 o
   2   6   7      721.53      814.70     10.46 o
   3   6   7     1518.96     1599.96     15.79 o
   4   6   7     1874.09     2041.25     25.96 o
   5   6   7      270.99      270.69      7.49 o
   6   6   7      133.52      148.80      5.47 o
   7   6   7      260.52      268.81      6.74 o
   8   6   7        3.78        2.92      0.74 o
  -5   7   7       14.21       17.41      1.41 o
  -4   7   7       63.14       67.14      1.86 o
  -3   7   7        9.47        9.62      1.55 o
  -2   7   7        0.12        0.99      0.77 o
  -1   7   7      153.83      153.99      3.08 o
   0   7   7       65.78       64.87      1.99 o
   1   7   7        0.35        1.34      0.81 o
   2   7   7       91.01      102.98      4.03 o
   3   7   7       12.57       12.56      1.14 o
   4   7   7       50.14       56.61      3.99 o
   5   7   7        9.79        8.02      1.44 o
   6   7   7        5.80        5.45      1.29 o
   7   7   7        0.56        0.51      0.65 o
   8   7   7       39.03       35.48      1.48 o
  -4   8   7      458.62      445.28      5.41 o
  -3   8   7      400.90      424.40      6.01 o
  -2   8   7       88.62       88.94      4.06 o
  -1   8   7      384.40      370.66      5.81 o
   0   8   7      141.66      150.33      3.70 o
   1   8   7       28.84       26.66      3.02 o
   2   8   7      187.63      180.52      4.16 o
   3   8   7      174.94      174.04      4.07 o
   4   8   7      495.01      510.57      7.08 o
   5   8   7       77.53       79.37      4.14 o
   6   8   7      267.54      291.33      7.25 o
   7   8   7        2.48        1.08      0.84 o
   8   8   7        3.33        0.70      0.28 o
  -4   9   7        0.13        1.33      0.41 o
  -3   9   7        0.12        0.14      0.43 o
  -2   9   7      130.16      136.96      4.48 o
  -1   9   7      191.33      196.67      4.01 o
   0   9   7      143.10      147.92      3.58 o
   1   9   7       39.00       42.02      3.13 o
   2   9   7        3.45        4.49      1.32 o
   3   9   7       48.85       44.01      3.19 o
   4   9   7        7.70        5.73      0.91 o
   5   9   7       29.00       32.11      2.56 o
   6   9   7      120.56      124.67      4.58 o
   7   9   7       46.29       52.25      2.49 o
  -2  10   7       18.23       13.92      0.89 o
  -1  10   7       10.84       12.71      1.30 o
   0  10   7      104.82      101.65      4.24 o
   1  10   7       10.01       11.22      1.68 o
   2  10   7        1.62        1.00      0.97 o
   3  10   7        1.89        2.85      1.09 o
   4  10   7       43.47       46.81      1.91 o
   5  10   7       42.10       45.73      2.63 o
   6  10   7      197.54      203.58      4.97 o
   7  10   7        9.86        8.89      0.64 o
  -1  11   7       54.40       53.36      5.23 o
   0  11   7       56.83       59.16      2.64 o
   1  11   7       32.45       33.45      2.31 o
   2  11   7       14.98       16.98      1.80 o
   3  11   7       40.63       41.20      2.55 o
   4  11   7        2.58        3.20      0.77 o
   6  11   7       19.11       16.00      1.08 o
   1  12   7      109.72       99.25      2.71 o
   2  12   7        6.35        7.04      0.92 o
   3  12   7       40.47       35.44      1.76 o
   4  12   7       10.71        4.07      0.57 o
  -5  -8   8       51.50       54.29      1.65 o
  -4  -8   8      101.45      103.66      2.91 o
  -3  -8   8      111.56      117.20      3.34 o
  -2  -8   8       85.92       79.97      2.75 o
  -1  -8   8      178.29      153.61      3.38 o
   0  -8   8       11.72       10.31      0.81 o
  -6  -7   8       10.16       15.12      1.14 o
  -5  -7   8       12.28        7.23      0.71 o
  -4  -7   8       66.46       63.66      1.60 o
  -3  -7   8       29.81       31.68      1.57 o
  -2  -7   8       20.27       26.11      2.10 o
  -1  -7   8       10.19       13.25      1.36 o
   0  -7   8       16.77       15.45      1.50 o
   1  -7   8      205.82      247.80      5.19 o
   2  -7   8       32.76       31.92      1.53 o
  -7  -6   8      107.14      112.52      2.67 o
  -6  -6   8       24.77       32.70      2.11 o
  -5  -6   8        0.72        0.79      0.74 o
  -4  -6   8        0.81        0.07      0.49 o
  -3  -6   8      110.23      110.38      2.55 o
  -2  -6   8      910.15      902.68     13.01 o
  -1  -6   8       52.64       52.88      2.21 o
   0  -6   8       35.44       38.48      2.71 o
   1  -6   8       22.75       26.72      2.23 o
   2  -6   8        7.79       12.46      1.47 o
   3  -6   8      111.18      123.48      3.16 o
  -7  -5   8        0.83        1.46      0.50 o
  -6  -5   8       46.54       49.46      1.93 o
  -5  -5   8        0.16        0.04      0.69 o
  -4  -5   8       13.51       12.88      1.25 o
  -3  -5   8       17.88       23.94      1.30 o
  -2  -5   8      805.16      758.81      8.38 o
  -1  -5   8        6.91        6.90      2.72 o
   0  -5   8       67.44       75.06      2.79 o
   1  -5   8      177.65      183.28      6.20 o
   2  -5   8        6.69        8.06      1.50 o
   3  -5   8      102.77      110.45      3.98 o
   4  -5   8        5.57        2.45      0.55 o
  -7  -4   8       82.34       83.41      2.23 o
  -6  -4   8       35.82       34.08      1.81 o
  -5  -4   8       79.76       80.81      2.37 o
  -4  -4   8      254.10      242.04      4.07 o
  -3  -4   8      286.93      266.14      4.09 o
  -2  -4   8      175.45      172.86      3.32 o
  -1  -4   8      157.36      161.45      3.81 o
   0  -4   8     1433.89     1443.06     11.86 o
   1  -4   8      360.56      384.30      9.05 o
   2  -4   8       85.14       96.73      4.60 o
   3  -4   8       27.52       26.82      1.24 o
   4  -4   8      225.93      228.09      3.61 o
   5  -4   8       19.60       15.24      1.09 o
  -8  -3   8      221.22      205.17      3.84 o
  -7  -3   8       95.83      100.50      2.04 o
  -6  -3   8        4.96        5.00      0.75 o
  -5  -3   8       16.95       15.66      1.01 o
  -4  -3   8       11.65       13.87      1.08 o
  -3  -3   8       18.27       20.10      1.03 o
  -2  -3   8        0.51        0.79      0.41 o
  -1  -3   8      211.95      212.25      4.24 o
   0  -3   8      170.95      157.71      4.51 o
   1  -3   8      323.66      326.66      8.11 o
   2  -3   8      689.91      706.41     12.20 o
   3  -3   8       81.49       82.09      4.16 o
   4  -3   8        0.41        0.36      0.52 o
   5  -3   8       12.34       11.23      1.20 o
  -8  -2   8       71.97       73.98      2.45 o
  -7  -2   8      611.37      644.35      5.68 o
  -6  -2   8        0.56        0.63      0.42 o
  -5  -2   8      332.86      337.81      3.78 o
  -4  -2   8      183.36      186.54      2.80 o
  -3  -2   8       66.27       59.19      1.68 o
  -2  -2   8      466.89      434.51      8.84 o
  -1  -2   8      233.69      234.19      6.18 o
   0  -2   8        0.92        1.65      0.63 o
   2  -2   8     2556.53     2523.87     22.22 o
   3  -2   8       77.41       77.07      4.03 o
   4  -2   8      136.64      136.66      3.67 o
   5  -2   8      176.51      179.14      5.41 o
   6  -2   8      203.46      176.24     11.85 o
  -8  -1   8      120.27      117.08      2.99 o
  -7  -1   8       38.26       36.14      1.22 o
  -6  -1   8      589.35      623.64      6.60 o
  -5  -1   8      606.94      615.91      5.65 o
  -4  -1   8      196.11      186.78      2.98 o
  -3  -1   8      178.48      158.04      5.35 o
  -2  -1   8      402.98      429.93      8.37 o
  -1  -1   8      311.98      297.93      6.68 o
   0  -1   8      150.08      126.17      4.27 o
   1  -1   8       52.89       50.53      2.71 o
   3  -1   8      316.30      314.51      5.26 o
   4  -1   8      466.33      481.67      9.58 o
   5  -1   8        2.46        1.65      0.98 o
   6  -1   8        9.28       10.01      1.33 o
   7  -1   8        5.08        4.27      0.58 o
  -8   0   8      109.88       98.74      2.47 o
  -7   0   8      108.83      107.17      2.01 o
  -6   0   8        9.24       10.66      0.89 o
  -5   0   8      666.95      654.31      5.67 o
  -4   0   8      101.99      103.61      1.93 o
  -3   0   8      191.90      194.40      5.65 o
  -2   0   8      543.04      556.37      9.07 o
  -1   0   8        1.19        3.03      0.76 o
   0   0   8      244.55      216.28      5.50 o
   1   0   8      108.13      102.28      3.78 o
   2   0   8      150.44      151.05      4.62 o
   3   0   8        0.73        1.06      0.65 o
   4   0   8     1004.80      956.68     13.28 o
   5   0   8       48.56       46.73      3.22 o
   6   0   8        0.45       -0.03      1.77 o
   7   0   8        0.44        0.39      0.52 o
  -7   1   8      339.93      330.00      3.24 o
  -6   1   8      225.39      230.49      2.96 o
  -5   1   8        6.50        6.80      0.71 o
  -4   1   8       33.44       34.73      2.99 o
  -3   1   8      110.71       97.27      2.59 o
  -2   1   8      100.95       85.65      2.22 o
  -1   1   8       80.17       73.76      3.19 o
   0   1   8        0.53        7.38      1.09 o
   1   1   8       91.25      111.34      4.01 o
   2   1   8      572.26      571.94      9.37 o
   3   1   8        0.41        4.51      1.04 o
   4   1   8        0.34        0.58      0.44 o
   5   1   8       83.52       82.33      4.24 o
   6   1   8      170.29      178.43      5.81 o
   7   1   8        6.75        5.87      1.04 o
  -7   2   8       16.21       16.34      1.02 o
  -6   2   8        7.26        9.15      0.71 o
  -5   2   8       29.77       31.87      1.54 o
  -4   2   8      483.60      481.64      5.38 o
  -3   2   8     1856.06     1869.72     29.06 o
  -2   2   8       67.72       75.32      3.08 o
  -1   2   8       78.25       69.43      1.95 o
   0   2   8      543.64      537.37      5.16 o
   1   2   8       29.22       24.09      1.98 o
   2   2   8       78.55       87.65      3.89 o
   3   2   8      158.51      170.10      5.66 o
   4   2   8      372.40      343.77      5.47 o
   5   2   8      198.55      197.99      4.17 o
   6   2   8      113.62      109.98      4.59 o
   7   2   8       31.78       33.06      2.24 o
   8   2   8       43.85       38.47      1.50 o
  -7   3   8       33.79       35.09      1.97 o
  -6   3   8       16.58       12.82      0.88 o
  -5   3   8       23.90       27.02      1.77 o
  -4   3   8       29.29       24.18      0.99 o
  -3   3   8        4.01        4.92      1.00 o
  -2   3   8       86.89       90.60      3.23 o
  -1   3   8       80.99       84.20      2.27 o
   0   3   8      464.50      463.15      5.30 o
   1   3   8       21.47       20.05      1.87 o
   2   3   8        0.37        0.92      0.40 o
   3   3   8      232.25      273.76      4.74 o
   4   3   8      738.55      682.66     14.55 o
   5   3   8       71.11       66.00      2.44 o
   6   3   8       11.74       10.95      1.02 o
   7   3   8       33.26       32.00      1.53 o
   8   3   8       49.23       38.50      1.61 o
  -7   4   8       29.73       28.48      1.44 o
  -6   4   8        1.84        0.95      0.52 o
  -5   4   8      494.59      489.57      5.40 o
  -4   4   8      693.89      684.69      5.85 o
  -3   4   8       14.97        9.99      0.73 o
  -2   4   8        2.05        2.20      0.76 o
  -1   4   8      523.85      481.90      8.07 o
   0   4   8     1568.91     1636.45     29.06 o
   1   4   8      474.93      494.50      9.20 o
   2   4   8       25.68       23.77      1.32 o
   3   4   8      114.19      100.77      3.71 o
   4   4   8        7.69        6.08      0.81 o
   5   4   8        2.38        1.80      0.91 o
   6   4   8       36.23       31.48      1.92 o
   7   4   8       40.77       40.17      2.34 o
   8   4   8        8.99        6.03      0.51 o
  -6   5   8       26.52       31.81      1.97 o
  -5   5   8       52.13       55.20      1.77 o
  -4   5   8        2.13        0.52      0.43 o
  -3   5   8      240.85      233.02      3.38 o
  -2   5   8       25.59       32.14      1.70 o
  -1   5   8      103.59       77.04      3.64 o
   0   5   8       15.30       10.30      0.94 o
   1   5   8       61.39       68.56      3.52 o
   2   5   8      232.72      234.14      7.48 o
   3   5   8      190.79      189.46      5.22 o
   4   5   8      239.20      232.28      4.56 o
   5   5   8       13.54       15.69      1.93 o
   6   5   8      182.79      189.34      5.95 o
   7   5   8       16.15       16.48      1.52 o
   8   5   8        0.18        0.59      0.51 o
  -6   6   8       28.86       27.57      1.42 o
  -5   6   8       67.49       66.43      1.73 o
  -4   6   8        0.37        1.13      0.48 o
  -3   6   8       28.75       23.37      1.30 o
  -2   6   8      534.30      506.17      5.53 o
  -1   6   8      390.53      415.26      6.18 o
   0   6   8      141.43      141.61      5.21 o
   1   6   8      113.38       94.92      4.15 o
   2   6   8      650.94      674.46     15.71 o
   3   6   8       29.14       34.59      3.37 o
   4   6   8     1226.00     1260.41     10.84 o
   5   6   8       89.41       93.96      4.50 o
   6   6   8      101.47      112.81      4.68 o
   7   6   8      181.80      176.89      4.97 o
   8   6   8        7.53       12.40      1.14 o
  -5   7   8      200.46      202.18      4.23 o
  -4   7   8       47.62       50.04      1.59 o
  -3   7   8        0.70        0.97      0.44 o
  -2   7   8       56.13       45.37      3.10 o
  -1   7   8      111.46       97.43      2.97 o
   0   7   8      102.34      106.56      2.59 o
   1   7   8       39.88       40.90      2.91 o
   2   7   8        0.70        1.00      0.75 o
   3   7   8       17.91       13.40      1.15 o
   4   7   8      421.71      433.21      9.40 o
   5   7   8       73.07       80.57      4.18 o
   6   7   8        3.39        2.23      0.97 o
   7   7   8       49.01       51.41      1.94 o
   8   7   8        1.38        0.06      0.42 o
  -4   8   8        6.36        8.18      0.79 o
  -3   8   8       73.86       77.43      2.55 o
  -2   8   8      139.13      143.15      5.09 o
  -1   8   8       73.88       69.83      2.55 o
   0   8   8      191.69      166.21      3.95 o
   1   8   8      198.00      186.63      6.41 o
   2   8   8        0.69        1.15      0.92 o
   3   8   8      150.63      157.95      3.93 o
   4   8   8      256.52      270.86      5.21 o
   5   8   8      261.97      269.88      4.95 o
   6   8   8       25.55       25.86      2.29 o
   7   8   8       93.83      111.71      2.57 o
  -3   9   8      211.37      233.03      3.62 o
  -2   9   8      145.38      150.00      4.62 o
  -1   9   8       98.41       95.61      2.77 o
   0   9   8       36.39       37.55      1.84 o
   1   9   8      226.94      223.76      7.01 o
   2   9   8      278.17      281.44      7.95 o
   3   9   8       99.04      104.28      4.84 o
   4   9   8        0.54        1.63      0.62 o
   5   9   8       75.25       76.71      3.40 o
   6   9   8      331.67      341.56      7.24 o
   7   9   8        9.22        6.02      0.84 o
  -2  10   8        0.20        0.70      0.48 o
  -1  10   8       17.81       15.90      0.97 o
   0  10   8       86.30       78.19      3.61 o
   1  10   8      112.38      117.45      4.78 o
   2  10   8        9.52       11.89      1.73 o
   3  10   8       41.52       44.51      3.03 o
   4  10   8       28.37       27.67      1.47 o
   5  10   8        3.38        2.59      0.75 o
   6  10   8      176.07      200.48      4.68 o
   7  10   8       46.09       60.17      1.38 o
  -1  11   8       47.02       48.82      2.01 o
   0  11   8       72.27       69.32      2.70 o
   1  11   8      192.22      202.18      5.28 o
   2  11   8       72.07       69.80      3.27 o
   3  11   8       15.27       12.53      1.49 o
   4  11   8       46.11       43.76      2.27 o
   6  11   8        1.37        1.94      0.45 o
   1  12   8        8.65        7.30      0.77 o
   2  12   8        0.99        0.44      0.49 o
   3  12   8        9.70        9.74      0.96 o
  -3  -8   9       38.05       30.10      1.29 o
  -5  -7   9       66.65       67.64      2.87 o
  -4  -7   9       34.40       36.37      2.71 o
  -3  -7   9       74.06       73.33      2.91 o
  -2  -7   9       21.92       25.08      1.72 o
  -1  -7   9        8.66        5.70      0.82 o
   0  -7   9       24.07       25.75      1.49 o
   1  -7   9      120.32      136.44     16.20 o
  -6  -6   9        3.85        6.78      0.92 o
  -5  -6   9       26.58       26.60      1.49 o
  -4  -6   9       38.84       41.02      1.79 o
  -3  -6   9       40.25       32.15      1.58 o
  -2  -6   9        7.35       10.11      1.39 o
  -1  -6   9      121.98      134.13      4.17 o
   0  -6   9       61.27       61.09      2.98 o
   1  -6   9        5.85        8.57      1.22 o
   2  -6   9        4.77        3.70      0.47 o
  -7  -5   9      183.08      172.15      3.12 o
  -6  -5   9      185.89      206.95      5.19 o
  -5  -5   9       13.24       11.92      1.10 o
  -4  -5   9       92.25       89.35      2.93 o
  -3  -5   9      119.23      105.96      2.53 o
  -2  -5   9        7.15        5.27      0.69 o
  -1  -5   9      166.53      171.09      5.24 o
   0  -5   9       29.13       34.55      2.62 o
   1  -5   9       15.46       17.57      1.94 o
   2  -5   9        0.27        0.23      0.43 o
   3  -5   9       90.51      109.39      3.44 o
  -7  -4   9        3.04        3.56      0.45 o
  -6  -4   9       76.35       77.25      2.44 o
  -5  -4   9       47.41       51.51      1.82 o
  -4  -4   9       69.99       60.69      2.04 o
  -3  -4   9      159.88      127.64      2.85 o
  -2  -4   9        0.52        0.77      0.44 o
  -1  -4   9        0.39        0.05      0.41 o
   0  -4   9      276.17      268.08      7.27 o
   1  -4   9      237.22      240.75      7.09 o
   2  -4   9      723.27      773.98     12.29 o
   3  -4   9       15.92       20.61      1.31 o
   4  -4   9        2.86        1.90      0.41 o
  -7  -3   9        0.51        0.89      0.31 o
  -6  -3   9      124.99      124.34      3.31 o
  -5  -3   9      128.49      133.61      3.04 o
  -4  -3   9      266.97      251.11      4.25 o
  -3  -3   9       58.30       49.84      2.08 o
  -2  -3   9       47.74       49.01      1.54 o
  -1  -3   9       65.04       68.85      2.08 o
   0  -3   9      465.35      424.57      8.99 o
   1  -3   9      127.24      124.39      5.15 o
   2  -3   9       14.43       15.29      1.98 o
   3  -3   9       22.88       23.89      1.49 o
   4  -3   9       20.07       20.79      1.29 o
   5  -3   9       44.76       36.58      1.86 o
  -7  -2   9      491.11      508.32      8.22 o
  -6  -2   9      130.30      132.99      2.91 o
  -5  -2   9       39.31       40.53      1.54 o
  -4  -2   9       23.83       21.03      1.14 o
  -3  -2   9      141.99      152.86      2.87 o
  -2  -2   9       28.65       24.08      1.26 o
  -1  -2   9       35.68       28.67      1.33 o
   0  -2   9     1353.22     1292.03     10.42 o
   1  -2   9     1354.62     1332.53     16.09 o
   2  -2   9     1495.27     1452.60     17.39 o
   3  -2   9       24.67       25.02      1.60 o
   4  -2   9      132.15      134.03      3.50 o
   5  -2   9        6.79        4.24      0.96 o
   6  -2   9        1.62        1.25      0.39 o
  -7  -1   9       86.17       87.27      1.96 o
  -6  -1   9      527.21      545.17      5.85 o
  -5  -1   9      406.77      411.05      4.59 o
  -4  -1   9      184.73      192.77      3.21 o
  -3  -1   9       61.61       70.52      1.67 o
  -2  -1   9      211.90      212.94      6.29 o
  -1  -1   9       83.08       74.68      3.63 o
   0  -1   9       74.47       73.31      3.47 o
   1  -1   9       14.62       16.05      1.66 o
   2  -1   9        2.75        3.60      1.01 o
   3  -1   9      113.19      110.63      3.28 o
   4  -1   9      628.52      624.36     17.13 o
   5  -1   9      220.54      230.85      6.37 o
   6  -1   9      101.90       96.04      3.25 o
  -7   0   9      290.76      295.44      3.01 o
  -6   0   9        6.94       10.11      0.67 o
  -5   0   9      722.13      733.21      5.27 o
  -4   0   9       51.01       49.80      1.61 o
  -3   0   9      242.94      239.42      4.39 o
  -2   0   9       41.13       42.89      2.75 o
  -1   0   9      372.79      351.02      7.56 o
   0   0   9      770.05      727.59     10.89 o
   1   0   9       32.09       34.75      2.41 o
   2   0   9       57.12       52.10      2.89 o
   3   0   9        2.74        2.61      0.69 o
   4   0   9      719.33      777.99     12.33 o
   5   0   9       61.78       52.87      3.36 o
   6   0   9       45.15       47.67      2.71 o
   7   0   9       23.99       21.04      1.22 o
  -7   1   9        0.70        1.27      0.44 o
  -6   1   9      117.40      123.88      2.07 o
  -5   1   9       12.60       11.81      0.75 o
  -4   1   9      541.97      553.88      5.79 o
  -3   1   9     1291.62     1245.84     10.55 o
  -2   1   9      327.24      320.52      7.14 o
  -1   1   9      169.21      164.61      5.13 o
   0   1   9      806.19      830.06     11.37 o
   1   1   9      619.76      587.13      9.72 o
   2   1   9        6.05        5.50      1.15 o
   3   1   9       17.78       18.71      1.09 o
   4   1   9      237.19      215.35      5.93 o
   5   1   9      178.37      176.90      6.05 o
   6   1   9      449.86      465.48      8.75 o
   7   1   9       13.91       15.61      1.30 o
  -7   2   9       19.64       21.23      1.54 o
  -6   2   9       59.20       61.14      1.40 o
  -5   2   9      117.39      120.88      2.18 o
  -4   2   9        9.31       12.06      1.27 o
  -3   2   9       89.76       75.70      2.02 o
  -2   2   9      344.24      346.12      4.78 o
  -1   2   9       19.04       21.02      1.84 o
   0   2   9       13.70       10.35      1.33 o
   1   2   9       39.01       50.85      2.99 o
   2   2   9       65.98       51.02      3.12 o
   3   2   9       36.87       39.36      2.86 o
   4   2   9       15.37       16.92      1.80 o
   5   2   9        0.87        1.68      0.54 o
   6   2   9      423.85      436.53      8.66 o
   7   2   9       31.95       31.98      1.96 o
  -7   3   9       22.89       26.53      1.53 o
  -6   3   9        3.74        3.87      0.69 o
  -5   3   9      145.69      156.50      4.02 o
  -4   3   9      485.66      502.32      4.89 o
  -3   3   9      128.55      133.02      2.77 o
  -2   3   9      168.49      164.80      4.73 o
  -1   3   9     1196.94     1157.80     14.00 o
   0   3   9      308.13      308.96      5.49 o
   1   3   9       14.72       14.89      1.73 o
   2   3   9      137.29      153.22      5.56 o
   3   3   9       12.17        6.72      1.43 o
   4   3   9      102.24      104.93      2.58 o
   5   3   9        3.57        2.81      0.69 o
   6   3   9      171.22      166.42      3.54 o
   7   3   9       73.86       70.51      1.98 o
  -6   4   9       15.01       13.46      1.02 o
  -5   4   9        3.40        3.63      0.69 o
  -4   4   9      159.21      171.74      2.94 o
  -3   4   9        1.55        0.65      0.34 o
  -2   4   9       91.92      100.01      4.19 o
  -1   4   9      271.28      271.13      4.42 o
   0   4   9      312.64      322.14      4.87 o
   1   4   9        0.59        1.69      0.79 o
   2   4   9      238.29      241.40      7.21 o
   3   4   9       14.15       17.90      1.54 o
   4   4   9       18.66       20.57      1.57 o
   5   4   9      280.99      310.18      7.78 o
   6   4   9       83.13       84.42      2.59 o
   7   4   9        6.09        5.93      0.91 o
  -6   5   9       38.28       38.09      1.97 o
  -5   5   9      465.46      489.84      5.92 o
  -4   5   9       34.01       47.20      1.77 o
  -3   5   9      141.03      141.47      2.66 o
  -2   5   9      125.43      135.34      6.13 o
  -1   5   9      215.34      229.96      6.36 o
   0   5   9      317.09      326.66      6.12 o
   1   5   9      830.23      854.30     12.62 o
   2   5   9      427.78      445.18     10.00 o
   3   5   9        5.52        6.60      0.81 o
   4   5   9       70.88       77.69      2.52 o
   5   5   9       18.74       24.06      2.36 o
   6   5   9      163.75      162.36      5.38 o
   7   5   9       64.07       69.56      2.75 o
   8   5   9       64.32       56.75      1.86 o
  -5   6   9       17.31       17.17      1.05 o
  -4   6   9       33.01       27.23      1.31 o
  -3   6   9      150.90      140.26      3.02 o
  -2   6   9       40.85       35.20      1.85 o
  -1   6   9      405.35      456.29      6.65 o
   0   6   9       88.94      111.25      3.22 o
   1   6   9       30.64       29.29      2.43 o
   2   6   9        1.89        1.87      1.09 o
   3   6   9       44.27       42.52      3.25 o
   4   6   9      485.97      518.44     10.39 o
   5   6   9      212.93      222.02      6.85 o
   6   6   9        7.74        8.37      1.41 o
   7   6   9      187.35      204.39      4.94 o
   8   6   9        0.15        1.09      0.43 o
  -5   7   9      100.23       99.86      2.70 o
  -4   7   9       10.82       14.12      0.85 o
  -3   7   9      247.26      268.98      3.91 o
  -2   7   9       24.16       39.36      1.91 o
  -1   7   9      414.29      410.31      6.08 o
   0   7   9      163.77      168.13      3.32 o
   1   7   9      114.26      108.18      3.20 o
   2   7   9       94.06       82.56      4.38 o
   3   7   9        6.60        8.74      1.13 o
   4   7   9        1.93        2.00      1.07 o
   5   7   9        2.79        3.40      1.16 o
   6   7   9       86.29       93.57      4.13 o
   7   7   9        7.93        5.10      0.68 o
   8   7   9       39.74       39.92      1.49 o
  -4   8   9       34.78       37.94      1.41 o
  -3   8   9        0.11        0.04      0.45 o
  -2   8   9      151.32      144.40      5.07 o
  -1   8   9        1.62        3.45      0.92 o
   0   8   9      119.02      108.40      3.37 o
   1   8   9       59.10       58.45      2.56 o
   2   8   9      161.89      160.74      6.04 o
   3   8   9      982.26     1010.74     17.64 o
   4   8   9      517.86      548.37      7.42 o
   5   8   9        5.21        7.47      0.96 o
   6   8   9        3.58        2.28      0.94 o
   7   8   9        0.38        0.25      0.62 o
  -3   9   9      250.43      271.48      3.69 o
  -2   9   9       62.05       67.14      2.22 o
  -1   9   9       24.84       24.39      2.09 o
   0   9   9        2.76        2.00      0.58 o
   1   9   9      209.46      222.54      6.90 o
   2   9   9       29.50       29.45      2.67 o
   3   9   9       27.55       25.09      2.51 o
   4   9   9        3.34        2.65      0.70 o
   5   9   9       11.40       11.08      1.01 o
   6   9   9       93.51       92.50      3.98 o
   7   9   9       40.92       52.36      2.13 o
  -2  10   9       51.48       45.50      1.40 o
  -1  10   9       46.20       44.46      1.48 o
   0  10   9        0.02       -0.11      0.66 o
   1  10   9       59.79       55.98      3.25 o
   2  10   9      403.11      428.22      9.08 o
   3  10   9       31.12       30.68      2.53 o
   4  10   9        7.60        6.93      0.77 o
   5  10   9       20.15       20.99      1.12 o
   6  10   9       73.85       62.59      2.46 o
  -1  11   9      249.72      250.01      4.11 o
   0  11   9      163.26      154.16      3.66 o
   1  11   9       44.38       44.40      2.44 o
   2  11   9       26.03       23.73      1.95 o
   3  11   9      308.10      319.12      6.52 o
   4  11   9      107.65      106.29      3.37 o
   2  12   9       12.96       11.94      1.00 o
   3  12   9        0.25        0.41      0.40 o
  -4  -7  10       46.70       48.41      1.71 o
  -3  -7  10        1.31        2.22      0.50 o
  -2  -7  10       31.89       27.64      1.06 o
  -1  -7  10      113.70      107.33      2.88 o
   0  -7  10       31.08       24.71      1.21 o
  -5  -6  10        2.56        1.76      0.39 o
  -4  -6  10        4.72        4.88      0.62 o
  -3  -6  10        5.57        6.06      0.51 o
  -2  -6  10       67.56       59.91      2.70 o
  -1  -6  10       12.77        9.86      1.08 o
   0  -6  10        3.88        3.66      0.74 o
   1  -6  10      119.62      120.98      2.31 o
  -6  -5  10      100.34       92.27      2.91 o
  -5  -5  10       73.19       73.33      2.22 o
  -4  -5  10       95.31      101.95      2.84 o
  -3  -5  10       39.71       38.41      1.81 o
  -2  -5  10      107.01      123.47      3.06 o
  -1  -5  10       77.70       83.97      2.39 o
   0  -5  10      184.02      194.06      5.38 o
   1  -5  10      183.77      187.93      5.24 o
   2  -5  10       24.83       26.01      1.21 o
  -6  -4  10       34.46       38.31      2.22 o
  -5  -4  10       65.29       67.46      2.40 o
  -4  -4  10       15.56       17.75      1.40 o
  -3  -4  10      127.35      114.13      3.36 o
  -2  -4  10        0.47        1.91      0.67 o
  -1  -4  10      148.12      141.71      3.34 o
   0  -4  10       95.58       95.79      4.19 o
   1  -4  10       16.42       16.22      1.86 o
   2  -4  10      131.73      141.26      3.37 o
   3  -4  10       12.13       11.88      0.88 o
   4  -4  10        2.46        1.64      0.40 o
  -7  -3  10       39.51       35.90      1.56 o
  -6  -3  10      269.42      291.03      4.91 o
  -5  -3  10       53.98       57.83      1.94 o
  -4  -3  10      129.32      149.38      3.97 o
  -3  -3  10        1.12        2.29      0.74 o
  -2  -3  10       89.77       99.84      3.16 o
  -1  -3  10      110.26      106.34      3.07 o
   0  -3  10       40.14       43.11      2.90 o
   1  -3  10      213.74      227.06      6.83 o
   2  -3  10      415.42      445.45      6.52 o
   3  -3  10      143.92      141.76      2.68 o
   4  -3  10        1.87        1.63      0.65 o
  -7  -2  10      107.63      106.40      2.99 o
  -6  -2  10       19.74       18.80      1.29 o
  -5  -2  10        5.98        5.79      0.98 o
  -4  -2  10      226.28      204.05      3.86 o
  -3  -2  10       21.69       20.89      1.29 o
  -2  -2  10       41.68       33.45      1.85 o
  -1  -2  10        1.48        0.87      0.45 o
   0  -2  10      279.45      248.33      4.33 o
   1  -2  10      946.99      928.89     13.77 o
   2  -2  10       89.96       88.32      3.04 o
   3  -2  10       23.08       23.96      1.52 o
   4  -2  10        0.85        0.70      0.89 o
   5  -2  10        0.29       -0.05      0.40 o
  -7  -1  10       62.14       60.67      2.40 o
  -6  -1  10        3.28        3.84      0.60 o
  -5  -1  10        0.84        1.14      0.56 o
  -4  -1  10      127.18      131.98      3.14 o
  -3  -1  10       95.41       96.90      2.64 o
  -2  -1  10      201.67      192.38      2.97 o
  -1  -1  10       54.26       66.28      2.57 o
   0  -1  10      864.70      853.27      9.36 o
   1  -1  10      967.18      923.84      9.09 o
   2  -1  10       36.85       33.47      1.90 o
   3  -1  10       13.21       14.09      1.28 o
   4  -1  10      155.03      160.99      3.89 o
   5  -1  10       12.77       12.80      1.51 o
   6  -1  10        0.86        1.76      0.51 o
  -7   0  10       35.69       31.83      1.78 o
  -6   0  10        5.10        3.84      0.51 o
  -5   0  10     1223.61     1261.95      7.57 o
  -4   0  10       12.14       10.35      0.94 o
  -3   0  10       49.48       48.83      1.42 o
  -2   0  10        0.07        2.23      0.91 o
  -1   0  10       60.45       54.55      3.20 o
   0   0  10      648.12      645.10     10.80 o
   1   0  10        0.73        1.50      0.49 o
   2   0  10      251.65      253.81      3.97 o
   3   0  10       24.53       20.11      1.20 o
   5   0  10       65.03       64.24      3.43 o
   6   0  10       38.55       39.33      2.16 o
  -7   1  10       57.13       52.92      2.07 o
  -6   1  10       78.87       75.53      1.51 o
  -5   1  10       19.69       21.54      0.95 o
  -4   1  10      802.25      793.06      9.00 o
  -3   1  10      826.59      818.62      7.36 o
  -2   1  10      443.76      433.84      6.33 o
  -1   1  10     1050.72     1031.27     13.56 o
   0   1  10      902.63      934.65     13.04 o
   1   1  10      105.06      105.28      4.41 o
   2   1  10      122.40      115.63      2.31 o
   3   1  10      227.18      226.47      3.83 o
   4   1  10       13.95        9.83      1.36 o
   5   1  10        1.57        2.79      1.08 o
   6   1  10      566.19      581.27      8.88 o
   7   1  10       38.65       34.08      1.47 o
  -7   2  10       16.16       14.04      1.04 o
  -6   2  10        0.29        0.64      0.54 o
  -5   2  10        0.00        0.16      0.39 o
  -4   2  10      105.54      103.60      3.98 o
  -3   2  10     1236.49     1189.45     10.64 o
  -2   2  10      108.92      108.57      3.10 o
  -1   2  10        5.43        6.64      1.17 o
   0   2  10      193.09      203.84      6.00 o
   1   2  10        6.81        6.67      1.25 o
   2   2  10       19.32       15.29      1.27 o
   3   2  10        4.94        1.17      0.41 o
   4   2  10       57.48       46.67      2.07 o
   5   2  10       27.91       29.17      1.61 o
   6   2  10      240.85      250.60      6.09 o
   7   2  10        0.20        1.13      0.52 o
  -6   3  10      126.27      129.88      2.89 o
  -5   3  10      179.71      186.71      3.41 o
  -4   3  10       90.45       87.52      2.39 o
  -3   3  10       10.84       10.54      1.08 o
  -2   3  10      628.68      610.48      4.89 o
  -1   3  10     1111.03     1124.52     13.77 o
   0   3  10       23.17       21.37      1.99 o
   1   3  10      646.48      641.71     11.04 o
   2   3  10      587.26      617.69     11.39 o
   3   3  10       44.78       47.95      1.60 o
   4   3  10       28.37       28.53      1.68 o
   5   3  10       38.31       38.33      1.87 o
   6   3  10       50.19       52.37      1.87 o
   7   3  10       10.85        9.69      0.66 o
  -6   4  10       55.57       51.46      1.68 o
  -5   4  10        3.95        4.29      0.69 o
  -4   4  10        0.01        0.11      0.39 o
  -3   4  10      111.54      118.87      2.73 o
  -2   4  10       25.67       32.18      2.69 o
  -1   4  10      412.77      382.11      6.30 o
   0   4  10      216.08      216.01      4.09 o
   1   4  10        5.76        2.85      0.96 o
   2   4  10      133.14      144.14      4.61 o
   3   4  10       31.33       33.19      1.96 o
   4   4  10       10.06        8.57      1.49 o
   5   4  10        1.28        1.26      0.78 o
   6   4  10       34.88       33.62      1.55 o
   7   4  10       69.01       69.02      4.33 o
  -6   5  10       55.79       49.72      1.92 o
  -5   5  10        0.68        0.24      0.41 o
  -4   5  10       61.87       51.87      1.78 o
  -3   5  10      154.99      165.30      2.86 o
  -2   5  10      112.78      118.61      2.69 o
  -1   5  10       46.01       45.34      2.86 o
   0   5  10      134.31      123.32      2.69 o
   1   5  10      760.27      744.55     12.80 o
   2   5  10       75.35       66.47      2.60 o
   3   5  10      197.43      193.58      4.65 o
   4   5  10      146.09      147.70      5.57 o
   5   5  10        0.73        1.40      0.86 o
   6   5  10       62.98       59.93      3.16 o
   7   5  10        7.39        6.45      0.80 o
  -5   6  10       40.54       35.78      1.42 o
  -4   6  10        5.69        5.30      0.89 o
  -3   6  10        8.19        9.68      0.87 o
  -2   6  10        1.50        4.99      0.84 o
  -1   6  10      160.64      158.94      5.70 o
   0   6  10       61.00       58.42      3.39 o
   1   6  10       19.93       19.58      1.43 o
   2   6  10       89.20       93.10      3.07 o
   3   6  10        0.98        0.62      0.75 o
   4   6  10       58.53       68.56      3.87 o
   5   6  10      111.57      119.79      4.98 o
   6   6  10       11.39       11.14      1.50 o
   7   6  10        6.40        5.73      0.84 o
  -5   7  10        6.64        6.99      0.72 o
  -4   7  10       87.36       94.15      1.93 o
  -3   7  10      297.90      304.27      5.75 o
  -2   7  10        2.46        1.56      0.46 o
  -1   7  10       74.29       75.87      3.94 o
   0   7  10       14.66       16.60      2.30 o
   1   7  10      174.59      174.47      5.60 o
   2   7  10      204.28      199.12      5.76 o
   3   7  10      457.18      484.24      9.70 o
   4   7  10      343.35      366.12      8.70 o
   5   7  10      149.02      158.05      5.62 o
   6   7  10       43.68       42.04      2.68 o
   7   7  10        6.74        4.75      0.59 o
  -4   8  10       13.48       11.55      1.05 o
  -3   8  10       15.12       18.27      1.19 o
  -2   8  10       12.24       13.39      1.16 o
  -1   8  10       44.39       41.24      3.20 o
   0   8  10       39.43       35.35      1.88 o
   1   8  10       24.27       25.20      1.60 o
   2   8  10      105.90      110.11      5.08 o
   3   8  10      600.97      645.88      7.96 o
   4   8  10      372.71      400.05      6.29 o
   5   8  10       14.70       13.80      1.25 o
   6   8  10       51.73       54.43      2.87 o
   7   8  10        8.46        7.72      0.63 o
  -3   9  10       19.18       19.96      0.96 o
  -2   9  10        1.30        0.73      0.44 o
  -1   9  10      112.43      109.18      3.10 o
   0   9  10        2.02        0.63      0.52 o
   1   9  10       88.05       90.37      4.34 o
   2   9  10      152.51      157.64      5.91 o
   3   9  10      430.60      460.66      9.81 o
   4   9  10      172.77      185.30      3.96 o
   5   9  10        1.11        1.15      0.53 o
   6   9  10       10.79       11.15      1.16 o
   7   9  10        1.56        0.69      0.39 o
  -2  10  10       17.30       16.61      0.78 o
  -1  10  10        4.43        5.35      1.04 o
   0  10  10        0.05        0.74      0.56 o
   1  10  10       89.31       92.44      3.94 o
   2  10  10      106.74      115.44      4.61 o
   3  10  10      239.97      254.83      6.66 o
   4  10  10        0.13        0.36      0.42 o
   5  10  10        0.20       -0.35      0.35 o
   6  10  10       51.63       51.37      1.99 o
   0  11  10       21.52       20.29      1.21 o
   1  11  10      120.62      117.56      3.59 o
   2  11  10       61.94       61.98      2.83 o
   3  11  10      119.81      119.19      3.82 o
   4  11  10       57.11       60.19      2.41 o
   2  12  10        2.36        2.10      0.46 o
  -4  -6  11        0.48        0.34      0.35 o
  -3  -6  11       16.26       13.56      1.09 o
  -2  -6  11       19.97       19.78      0.90 o
  -1  -6  11       81.91       92.74      2.96 o
   0  -6  11       25.22       31.57      1.61 o
  -5  -5  11       88.55       92.54      2.99 o
  -4  -5  11      120.89      122.82      2.69 o
  -3  -5  11       40.34       46.27      1.73 o
  -2  -5  11       64.64       65.93      2.05 o
  -1  -5  11       41.61       43.46      2.08 o
   0  -5  11       56.64       63.93      1.99 o
   1  -5  11       41.34       44.54      2.10 o
  -6  -4  11        5.79        5.47      0.78 o
  -5  -4  11       23.92       28.49      2.07 o
  -4  -4  11       25.81       25.00      1.47 o
  -3  -4  11       98.86       93.67      2.82 o
  -2  -4  11        2.12        1.90      0.61 o
  -1  -4  11        6.27        6.56      1.06 o
   0  -4  11        2.79        2.50      0.85 o
   1  -4  11       22.08       24.02      1.44 o
   2  -4  11        0.33        1.12      0.34 o
   3  -4  11       13.12       11.10      0.83 o
  -6  -3  11       43.02       42.83      2.12 o
  -5  -3  11       28.19       28.44      2.26 o
  -4  -3  11      534.94      530.22      7.00 o
  -3  -3  11      228.95      217.89      4.60 o
  -2  -3  11      216.55      203.16      3.54 o
  -1  -3  11        2.77        3.05      0.67 o
   0  -3  11      116.06      130.35      4.79 o
   1  -3  11      137.31      156.50      8.66 o
   2  -3  11      132.24      136.69      3.38 o
   3  -3  11       86.92       90.47      2.24 o
   4  -3  11       53.97       47.08      1.78 o
  -6  -2  11        0.22        0.62      0.52 o
  -5  -2  11      115.67      106.85      4.39 o
  -4  -2  11      126.25      114.08      3.41 o
  -3  -2  11      202.94      189.51      4.43 o
  -2  -2  11       35.57       27.27      1.36 o
  -1  -2  11       61.06       60.96      3.63 o
   0  -2  11       23.62       19.39      2.08 o
   1  -2  11        8.08        8.73      1.06 o
   2  -2  11       29.56       27.56      1.72 o
   3  -2  11        6.94        7.08      0.97 o
   4  -2  11        4.33        4.42      0.96 o
   5  -2  11       20.99       14.83      0.97 o
  -7  -1  11        8.29        6.45      0.69 o
  -6  -1  11        5.44        4.58      1.08 o
  -5  -1  11      248.42      245.49      4.86 o
  -4  -1  11      545.87      546.83     10.91 o
  -3  -1  11       67.82       68.76      2.72 o
  -2  -1  11      201.96      186.90      3.42 o
  -1  -1  11        3.91        6.71      1.05 o
   0  -1  11        1.00        1.51      0.51 o
   1  -1  11      224.87      216.29      3.78 o
   2  -1  11        9.35        9.85      2.02 o
   3  -1  11       67.10       68.29      1.98 o
   4  -1  11      133.60      128.04      4.69 o
   5  -1  11       37.11       35.89      2.02 o
  -7   0  11       22.55       22.04      1.22 o
  -6   0  11       61.11       63.00      3.06 o
  -5   0  11        0.76        0.89      0.38 o
  -4   0  11      113.53      112.62      3.58 o
  -3   0  11       72.41       72.96      4.11 o
  -2   0  11        6.00        8.36      0.80 o
  -1   0  11      226.96      226.92      3.90 o
   0   0  11      192.83      221.78      3.86 o
   1   0  11        4.45        2.32      0.58 o
   2   0  11       51.42       46.76      2.25 o
   3   0  11       27.76       28.15      1.65 o
   4   0  11       28.33       29.74      2.52 o
   5   0  11       99.30       92.12      3.66 o
   6   0  11       17.84       16.93      1.18 o
  -6   1  11      147.70      140.08      3.12 o
  -5   1  11        2.50        3.28      0.55 o
  -4   1  11       12.35       11.50      1.64 o
  -3   1  11      110.91      107.03      4.83 o
  -2   1  11      194.53      184.51      4.36 o
  -1   1  11       89.71       83.13      2.32 o
   0   1  11      109.08      113.61      2.75 o
   1   1  11       11.07       16.05      1.10 o
   2   1  11      323.19      328.96      4.63 o
   3   1  11      140.18      140.01      3.72 o
   4   1  11       13.97       11.47      0.88 o
   5   1  11       39.05       33.11      2.43 o
   6   1  11      283.58      268.83      5.22 o
  -6   2  11       43.17       40.13      1.36 o
  -5   2  11       19.43       16.35      1.00 o
  -4   2  11       75.05       73.86      4.03 o
  -3   2  11      705.36      689.25     10.45 o
  -2   2  11       58.60       55.56      2.46 o
  -1   2  11      216.36      211.52      3.64 o
   0   2  11       22.92       20.93      1.21 o
   1   2  11        5.73        5.75      0.72 o
   2   2  11      110.23      101.49      2.65 o
   3   2  11      120.80       96.56      2.57 o
   4   2  11       31.57       23.38      1.99 o
   5   2  11        2.52        2.96      0.62 o
   6   2  11      291.16      275.52      5.64 o
  -6   3  11      161.75      154.32      3.12 o
  -5   3  11       29.28       30.40      1.31 o
  -4   3  11       65.15       69.19      2.06 o
  -3   3  11        1.08        2.01      0.65 o
  -2   3  11      164.71      168.69      3.17 o
  -1   3  11      797.21      791.14     11.11 o
   0   3  11      435.88      439.73      8.36 o
   1   3  11      348.09      357.34      4.94 o
   2   3  11      181.18      185.47      3.15 o
   3   3  11      376.32      347.44      4.96 o
   4   3  11      248.43      226.58      4.71 o
   5   3  11       89.93       92.67      2.74 o
   6   3  11       14.04       13.51      1.35 o
  -6   4  11       31.15       27.46      1.40 o
  -5   4  11       56.84       61.16      2.63 o
  -4   4  11      186.23      200.91      3.48 o
  -3   4  11       28.62       29.60      1.76 o
  -2   4  11      301.34      314.05     11.97 o
  -1   4  11      480.93      452.30      6.45 o
   0   4  11      198.39      203.87      4.53 o
   1   4  11       84.81       91.02      2.51 o
   2   4  11      464.68      456.07      6.75 o
   3   4  11       52.41       47.42      3.22 o
   4   4  11        6.92        6.33      1.33 o
   5   4  11        8.65       11.68      1.59 o
   6   4  11       46.98       49.86      2.48 o
   7   4  11      219.18      195.84      3.56 o
  -5   5  11      145.99      147.57      2.50 o
  -4   5  11      202.38      209.01      4.12 o
  -3   5  11      145.73      147.64      3.00 o
  -2   5  11      106.72      103.60      6.46 o
  -1   5  11       41.59       45.25      2.95 o
   0   5  11      124.39      118.22      2.69 o
   1   5  11      998.71      971.18      9.06 o
   2   5  11       12.18       11.45      1.00 o
   3   5  11      192.86      200.94      6.45 o
   4   5  11       94.61      103.35      4.68 o
   5   5  11       82.65       80.78      3.95 o
   6   5  11       44.65       45.44      2.55 o
   7   5  11       40.21       43.58      1.95 o
  -5   6  11      193.25      188.39      3.57 o
  -4   6  11      190.28      190.88      3.62 o
  -3   6  11      133.60      137.18      2.80 o
  -2   6  11      164.46      179.69      7.70 o
  -1   6  11       17.82       22.75      2.35 o
   0   6  11      162.66      166.79      5.76 o
   1   6  11      234.41      233.66      6.74 o
   2   6  11      251.04      260.68      6.93 o
   3   6  11      161.91      166.66      5.83 o
   4   6  11       72.97       75.91      4.05 o
   5   6  11       67.87       67.76      3.66 o
   6   6  11       75.06       83.31      3.49 o
   7   6  11        1.55        2.32      0.41 o
  -4   7  11       68.67       68.49      2.62 o
  -3   7  11       26.60       26.26      1.16 o
  -2   7  11        0.89        0.30      0.41 o
  -1   7  11      228.61      236.22      6.87 o
   0   7  11      178.87      181.37      4.21 o
   1   7  11       72.23       73.60      3.77 o
   2   7  11        4.99        6.11      1.22 o
   3   7  11      635.85      666.12     11.35 o
   4   7  11       16.74       14.84      1.90 o
   5   7  11       65.68       75.74      3.79 o
   6   7  11       60.19       73.06      3.21 o
   7   7  11        8.67        8.71      0.77 o
  -4   8  11       11.33        9.19      0.79 o
  -3   8  11       59.57       58.24      1.83 o
  -2   8  11      298.14      288.00      6.79 o
  -1   8  11      183.40      185.44      5.71 o
   0   8  11       25.18       29.93      1.69 o
   1   8  11       34.79       38.18      1.93 o
   2   8  11       21.42       23.42      2.42 o
   3   8  11       94.79      108.73      4.34 o
   4   8  11       16.95       18.94      1.43 o
   5   8  11       46.24       49.35      1.98 o
   6   8  11        0.14       -0.19      0.63 o
   7   8  11       17.14       15.43      1.01 o
  -3   9  11       36.64       31.13      1.47 o
  -2   9  11      156.01      158.76      2.88 o
  -1   9  11      286.26      277.10      4.23 o
   0   9  11        2.34        1.33      0.48 o
   1   9  11       86.38       84.31      4.90 o
   2   9  11        8.23        9.77      1.65 o
   3   9  11        1.92        1.94      1.04 o
   4   9  11        3.81        3.57      0.69 o
   5   9  11      184.13      202.53      3.84 o
   6   9  11       36.46       36.82      4.74 o
  -1  10  11      161.38      148.78      3.90 o
   0  10  11      158.51      144.17      3.91 o
   1  10  11        0.22       -0.06      0.67 o
   2  10  11      419.13      445.38      8.44 o
   3  10  11        1.96        1.77      0.89 o
   4  10  11       19.88       19.40      1.67 o
   5  10  11        6.95        6.38      0.57 o
   1  11  11        4.33        4.07      0.77 o
   2  11  11      226.70      205.77      4.67 o
   3  11  11        1.87        1.23      0.61 o
   4  11  11       39.39       41.87      1.83 o
  -4  -5  12        1.80        1.74      0.48 o
  -3  -5  12        7.39        6.02      0.53 o
  -2  -5  12      106.49       97.13      4.68 o
  -1  -5  12      125.16      136.64      3.71 o
   0  -5  12        4.65        3.88      0.74 o
   1  -5  12       16.04       12.72      0.90 o
  -5  -4  12       11.63       14.99      1.25 o
  -4  -4  12      103.38      111.67      3.76 o
  -3  -4  12       66.13       72.36      2.16 o
  -2  -4  12        0.54        1.25      0.35 o
  -1  -4  12        7.07        9.09      1.28 o
   0  -4  12       46.89       54.86      2.85 o
   1  -4  12      109.94      126.49      3.87 o
   2  -4  12       20.67       17.73      0.79 o
  -6  -3  12        2.40        2.87      0.39 o
  -5  -3  12        5.65        5.82      1.01 o
  -4  -3  12      276.86      280.45      6.79 o
  -3  -3  12       53.38       58.62      2.22 o
  -2  -3  12       48.85       47.84      1.60 o
  -1  -3  12       99.25      103.53      2.97 o
   0  -3  12      219.71      229.96      8.80 o
   1  -3  12       14.27       17.50      1.25 o
   2  -3  12        6.19        5.75      0.97 o
   3  -3  12       20.92       21.25      1.37 o
  -6  -2  12       14.70       11.57      0.70 o
  -5  -2  12        6.20        6.79      1.14 o
  -4  -2  12       24.90       19.45      2.05 o
  -3  -2  12       99.54      116.77      3.32 o
  -2  -2  12      226.72      219.35      4.97 o
  -1  -2  12       56.64       61.49      2.50 o
   0  -2  12       21.95       23.18      1.24 o
   1  -2  12      109.03      109.72      3.22 o
   2  -2  12       49.16       50.38      1.64 o
   3  -2  12       24.14       26.91      1.32 o
   4  -2  12       64.48       62.56      2.29 o
  -6  -1  12       39.90       40.35      2.04 o
  -5  -1  12       57.75       68.14      3.21 o
  -4  -1  12        0.35        1.43      0.96 o
  -3  -1  12        1.67        3.02      0.69 o
  -2  -1  12      747.22      706.23      6.50 o
  -1  -1  12      155.31      161.28      4.13 o
   0  -1  12       84.38       84.53      2.99 o
   1  -1  12       60.89       59.75      1.98 o
   2  -1  12      247.79      258.63      4.98 o
   3  -1  12       29.43       31.58      1.47 o
   4  -1  12       64.51       68.60      3.01 o
   5  -1  12       50.00       40.29      1.64 o
  -6   0  12       38.81       39.49      2.11 o
  -5   0  12        0.97        0.86      0.52 o
  -4   0  12       38.54       41.13      1.86 o
  -3   0  12      139.17      136.32      5.59 o
  -2   0  12       36.78       38.74      1.97 o
  -1   0  12      716.92      713.91      8.67 o
   0   0  12     1228.34     1156.53     11.09 o
   1   0  12      215.08      218.79      4.75 o
   2   0  12      178.80      181.23      6.06 o
   3   0  12      301.01      303.50      5.02 o
   4   0  12        8.12        9.57      1.45 o
   5   0  12        3.84        2.70      0.73 o
  -6   1  12       15.47       12.34      1.17 o
  -5   1  12      117.12      120.74      4.12 o
  -4   1  12       43.44       45.97      2.95 o
  -3   1  12      100.82      102.91      4.79 o
  -2   1  12      198.80      197.61      6.75 o
  -1   1  12      204.89      207.27      4.66 o
   0   1  12     1176.61     1115.05     10.90 o
   1   1  12       58.31       63.91      2.65 o
   2   1  12        1.78        1.47      0.62 o
   3   1  12       37.83       33.44      1.84 o
   4   1  12        5.48        2.72      0.64 o
   5   1  12        6.19        4.62      0.94 o
   6   1  12       25.67       19.36      1.13 o
  -6   2  12       30.97       26.11      1.41 o
  -5   2  12       41.15       46.09      1.89 o
  -4   2  12       13.71       13.79      1.22 o
  -3   2  12       64.20       69.84      2.09 o
  -2   2  12      759.66      758.84     12.94 o
  -1   2  12      987.68      986.51     18.92 o
   0   2  12       94.92       93.67      2.61 o
   1   2  12       10.83       10.96      1.22 o
   2   2  12      272.51      255.74      5.26 o
   3   2  12       12.17        9.55      1.09 o
   4   2  12       35.31       29.77      1.66 o
   5   2  12        6.85        7.73      0.83 o
   6   2  12       20.75       17.36      1.25 o
  -6   3  12        5.09        4.28      0.64 o
  -5   3  12       25.31       23.51      1.35 o
  -4   3  12       37.78       36.10      1.42 o
  -3   3  12        0.85        0.43      0.47 o
  -2   3  12      232.08      226.58      4.59 o
  -1   3  12      975.76      985.24     14.79 o
   0   3  12      235.97      222.76      4.94 o
   1   3  12        2.47        2.94      0.72 o
   2   3  12        3.44        2.76      0.63 o
   3   3  12       15.42        7.84      1.47 o
   4   3  12        1.98        6.19      0.93 o
   5   3  12       11.54       13.78      1.04 o
   6   3  12        2.15        2.23      0.59 o
  -5   4  12       21.76       21.51      1.08 o
  -4   4  12       32.12       27.19      1.24 o
  -3   4  12      262.48      270.12      4.93 o
  -2   4  12      424.47      414.64      6.03 o
  -1   4  12      354.03      347.38      8.62 o
   0   4  12      179.01      181.21      4.29 o
   1   4  12       58.63       59.55      2.60 o
   2   4  12        9.55       16.24      1.66 o
   3   4  12       32.51       23.82      2.37 o
   4   4  12      209.02      217.34      6.54 o
   5   4  12       88.28       88.41      3.77 o
   6   4  12        2.15        3.48      0.73 o
  -5   5  12      114.94      101.86      7.55 o
  -4   5  12       89.35       92.15      2.54 o
  -3   5  12       83.76       90.81      2.90 o
  -2   5  12        6.38        6.90      1.47 o
  -1   5  12        4.23        3.27      0.98 o
   0   5  12      147.73      149.72      5.82 o
   1   5  12      858.88      908.76      9.69 o
   2   5  12        2.26        3.01      0.79 o
   3   5  12       77.05       82.72      4.21 o
   4   5  12       31.17       28.12      2.47 o
   5   5  12       30.13       31.55      2.41 o
   6   5  12        6.12        7.60      1.04 o
  -5   6  12       52.02       46.83      1.65 o
  -4   6  12       76.35       77.24      2.11 o
  -3   6  12      124.82      136.37      2.57 o
  -2   6  12      127.96      130.48      5.07 o
  -1   6  12      104.47      112.11      4.90 o
   0   6  12      380.39      396.62      9.06 o
   2   6  12      216.58      228.22      6.56 o
   3   6  12      250.73      261.90      7.28 o
   4   6  12      304.24      334.22      8.10 o
   5   6  12        0.72        1.05      0.89 o
   6   6  12       15.49       18.46      1.55 o
   7   6  12        0.38        0.37      0.30 o
  -4   7  12        4.98        5.92      0.44 o
  -3   7  12        0.20        0.00      0.31 o
  -2   7  12        3.97        4.24      0.55 o
  -1   7  12       42.01       48.62      3.13 o
   0   7  12        3.42        4.17      0.82 o
   1   7  12        4.46        6.57      1.34 o
   2   7  12       50.48       53.79      3.06 o
   3   7  12      625.98      657.70     11.07 o
   4   7  12       70.10       68.93      3.64 o
   5   7  12       20.82       22.95      2.04 o
   6   7  12        0.21        0.47      0.58 o
  -3   8  12       45.46       52.71      2.29 o
  -2   8  12       23.09       21.84      1.33 o
  -1   8  12       98.62      103.49      4.11 o
   0   8  12      172.84      183.47      7.38 o
   1   8  12       10.52       13.86      1.29 o
   2   8  12       58.93       65.35      2.37 o
   3   8  12       16.75       15.60      1.68 o
   4   8  12      163.85      177.74      3.86 o
   5   8  12       70.08       78.98      2.29 o
   6   8  12       67.09       74.92      2.69 o
  -2   9  12        2.35        2.93      0.99 o
  -1   9  12       15.68       14.94      0.92 o
   0   9  12        9.94        9.83      0.85 o
   1   9  12      123.49      116.67      2.83 o
   2   9  12       17.95       15.47      1.82 o
   3   9  12       57.76       60.04      3.34 o
   4   9  12       19.40       17.98      1.35 o
   5   9  12      342.76      342.18      4.12 o
   6   9  12        5.40        4.99      0.66 o
  -1  10  12       58.33       46.38      1.61 o
   0  10  12       39.87       32.08      1.08 o
   1  10  12      161.77      157.27      4.31 o
   2  10  12      326.95      341.21      6.82 o
   3  10  12      219.93      229.99      5.55 o
   4  10  12       51.79       50.38      2.38 o
   5  10  12       66.00       62.15      1.81 o
   1  11  12       65.70       53.53      1.80 o
   2  11  12       25.75       27.49      1.56 o
   3  11  12      123.83      117.49      3.07 o
  -4  -4  13      152.69      172.92      3.55 o
  -3  -4  13       53.82       52.64      2.14 o
  -2  -4  13      117.06      117.95      2.09 o
  -1  -4  13       38.24       41.93      2.07 o
   0  -4  13      112.64      125.53      3.46 o
   1  -4  13       21.58       19.37      1.17 o
  -5  -3  13       55.35       60.95      2.18 o
  -4  -3  13       66.77       73.51      2.99 o
  -3  -3  13        3.33        2.07      0.80 o
  -2  -3  13        4.80        4.78      0.49 o
  -1  -3  13       18.20       27.94      1.35 o
   0  -3  13        2.38        3.26      0.89 o
   1  -3  13      105.10      119.66      8.14 o
   2  -3  13       34.54       33.01      1.25 o
  -5  -2  13      107.72      120.43      2.40 o
  -4  -2  13       40.63       45.54      2.68 o
  -3  -2  13       23.98       24.62      2.22 o
  -2  -2  13      197.58      212.77      5.21 o
  -1  -2  13      159.52      165.22      3.73 o
   0  -2  13       23.98       24.83      1.42 o
   1  -2  13        3.24        4.01      1.04 o
   2  -2  13      168.69      181.91     12.02 o
   3  -2  13      286.67      271.05     10.76 o
  -6  -1  13       43.38       37.91      1.47 o
  -5  -1  13        0.24        0.18      0.39 o
  -4  -1  13        0.54        0.84      0.80 o
  -3  -1  13       28.11       28.88      2.55 o
  -2  -1  13      107.11       91.53      2.85 o
  -1  -1  13        3.28        3.54      0.75 o
   0  -1  13       56.31       56.99      2.52 o
   1  -1  13      103.19      111.69      4.63 o
   2  -1  13      103.81      108.98      2.92 o
   3  -1  13       46.28       54.18      1.83 o
   4  -1  13       19.10       18.46      1.30 o
  -6   0  13      212.46      189.85      3.51 o
  -5   0  13      361.25      350.12      4.39 o
  -4   0  13       42.17       36.72      2.56 o
  -3   0  13       47.53       43.80      3.16 o
  -2   0  13      148.08      160.56      3.85 o
  -1   0  13      158.40      163.68      4.12 o
   0   0  13       59.94       52.33      3.58 o
   1   0  13      117.71      126.46      3.53 o
   2   0  13      161.22      162.41      5.49 o
   3   0  13       11.55        9.77      0.93 o
   4   0  13       96.57      102.22      3.49 o
   5   0  13      127.72      103.13      2.43 o
  -6   1  13        0.09       -0.02      0.35 o
  -5   1  13       62.04       56.19      1.71 o
  -4   1  13       39.46       38.56      1.44 o
  -3   1  13        8.65        7.91      1.49 o
  -2   1  13       12.41       15.24      2.04 o
  -1   1  13       29.52       26.73      1.75 o
   0   1  13       46.85       37.92      2.09 o
   1   1  13       23.22       20.18      1.54 o
   2   1  13        0.67        0.51      0.54 o
   3   1  13        1.69        3.05      0.67 o
   4   1  13       40.87       44.59      2.53 o
   5   1  13        1.07        1.56      0.55 o
  -5   2  13      149.93      148.30      3.03 o
  -4   2  13      220.09      223.11      3.30 o
  -3   2  13      241.70      251.88      3.71 o
  -2   2  13        3.49        5.70      1.37 o
  -1   2  13       58.32       56.81      2.50 o
   0   2  13       84.85       89.94      3.20 o
   1   2  13      345.73      353.15      6.31 o
   2   2  13      158.04      147.99      3.25 o
   3   2  13      102.55      105.04      3.17 o
   4   2  13      517.89      496.21      5.95 o
   5   2  13      146.67      128.70      7.77 o
  -5   3  13        7.17        6.28      0.95 o
  -4   3  13       26.44       28.93      1.54 o
  -3   3  13      147.12      154.49      2.89 o
  -2   3  13      643.12      641.56     11.59 o
  -1   3  13      238.60      240.52      7.45 o
   0   3  13       17.91       21.07      2.39 o
   1   3  13        2.62        1.81      0.70 o
   2   3  13      134.42      127.40      3.09 o
   3   3  13        6.38        5.84      1.30 o
   4   3  13        1.50        0.96      0.52 o
   5   3  13       12.69       12.81      1.88 o
  -5   4  13      168.41      173.92      4.01 o
  -4   4  13      144.62      150.35      3.13 o
  -3   4  13       18.13       15.98      1.21 o
  -2   4  13      125.65      134.39      3.61 o
  -1   4  13       39.12       39.17      3.00 o
   0   4  13      122.45      121.12      3.56 o
   1   4  13       48.24       50.20      2.42 o
   2   4  13      215.15      207.87      4.83 o
   3   4  13      284.38      273.05      7.44 o
   4   4  13      258.27      272.03      6.94 o
   5   4  13        0.89        3.94      0.88 o
   6   4  13       41.12       33.12      1.30 o
  -5   5  13       23.01       25.95      1.36 o
  -4   5  13       41.97       48.76      3.91 o
  -3   5  13       87.49       94.37      2.76 o
  -2   5  13       63.52       71.02      3.75 o
  -1   5  13        7.01        7.00      1.35 o
   0   5  13       11.01       11.04      1.76 o
   1   5  13      328.67      323.48      5.82 o
   2   5  13      279.23      262.24      7.22 o
   3   5  13       60.17       57.28      3.46 o
   4   5  13        1.00        1.92      1.01 o
   5   5  13        3.35        4.21      0.98 o
   6   5  13        8.08        9.54      0.90 o
  -4   6  13       12.98       15.11      0.85 o
  -3   6  13       25.07       29.37      1.47 o
  -2   6  13       79.41       84.04      3.90 o
  -1   6  13      106.26      117.60      4.90 o
   1   6  13       19.12       18.12      1.75 o
   2   6  13      369.70      354.36      7.99 o
   3   6  13       75.95       88.32      4.13 o
   4   6  13       30.56       34.35      2.58 o
   5   6  13       71.70       88.43      3.57 o
   6   6  13      431.48      450.10      6.00 o
  -3   7  13       75.15       71.66      1.91 o
  -2   7  13       56.11       55.96      2.00 o
  -1   7  13        8.05       10.85      1.55 o
   0   7  13       20.01       23.10      1.47 o
   1   7  13        8.31       10.42      1.54 o
   2   7  13        1.54        3.34      0.90 o
   3   7  13      365.47      389.51      8.11 o
   4   7  13        0.52        0.70      0.77 o
   5   7  13       56.88       57.25      2.77 o
   6   7  13        8.18        8.92      0.92 o
  -3   8  13      202.87      219.98      3.87 o
  -2   8  13      150.73      161.90      4.27 o
  -1   8  13      144.18      153.19      4.65 o
   0   8  13       87.84       87.83      5.93 o
   1   8  13      120.91      126.13      3.15 o
   2   8  13      199.45      207.24      8.96 o
   3   8  13      106.59      109.69      6.05 o
   4   8  13      227.45      246.03      4.16 o
   5   8  13      527.52      573.40     12.32 o
   6   8  13      145.27      139.89      2.96 o
  -2   9  13        0.01        1.07      0.43 o
  -1   9  13        0.01        0.65      0.53 o
   0   9  13        0.42        0.46      0.38 o
   1   9  13       15.97       17.14      1.05 o
   2   9  13       36.56       40.27      2.56 o
   3   9  13       14.73       12.68      1.51 o
   4   9  13        1.24        1.11      0.42 o
   5   9  13      354.12      343.85      3.47 o
   1  10  13      142.28      133.27      3.40 o
   2  10  13        8.79        9.47      1.15 o
   3  10  13        3.70        4.95      0.89 o
   4  10  13       70.59       74.36      2.46 o
  -4  -3  14        3.29        5.61      0.68 o
  -3  -3  14        7.60        6.99      0.87 o
  -2  -3  14       20.42       25.31      2.24 o
  -1  -3  14      116.65      121.64      3.31 o
   0  -3  14        6.51        4.18      0.77 o
   1  -3  14      174.34      177.97      3.55 o
  -4  -2  14       23.62       27.54      3.52 o
  -3  -2  14        6.66        9.33      1.24 o
  -2  -2  14      129.89      123.38      4.83 o
  -1  -2  14       34.60       31.46      1.43 o
   0  -2  14      137.79      154.89      4.52 o
   1  -2  14       26.30       23.40      1.16 o
   2  -2  14        7.85        8.48      0.66 o
  -5  -1  14       61.38       58.20      1.31 o
  -4  -1  14        8.34        8.13      1.12 o
  -3  -1  14        4.45        3.66      1.06 o
  -2  -1  14        1.09        1.52      0.71 o
  -1  -1  14        3.57        3.52      0.69 o
   0  -1  14       13.61       16.48      1.18 o
   1  -1  14       46.01       42.40      2.61 o
   2  -1  14       56.48       61.03      2.52 o
   3  -1  14        2.84        4.88      0.80 o
  -5   0  14       14.76       17.54      1.17 o
  -4   0  14      125.99      137.75      5.40 o
  -3   0  14      167.40      177.79      5.57 o
  -2   0  14        3.05        5.65      1.37 o
  -1   0  14        2.36        4.35      0.79 o
   0   0  14      451.81      453.31      6.43 o
   1   0  14       76.87       72.43      2.46 o
   2   0  14        3.70        4.63      0.73 o
   3   0  14        2.77        2.52      0.51 o
   4   0  14       74.14       67.18      2.19 o
  -5   1  14        0.11        0.04      0.41 o
  -4   1  14        1.69        2.59      0.39 o
  -3   1  14        2.41        3.35      0.65 o
  -2   1  14        5.29        4.68      1.28 o
  -1   1  14        0.03       -0.29      0.82 o
   0   1  14       34.91       23.98      1.63 o
   1   1  14        3.71        3.45      0.77 o
   2   1  14        0.29        0.89      0.46 o
   3   1  14       11.32       12.78      1.42 o
   4   1  14       14.04       11.64      0.75 o
  -5   2  14       99.75       88.56      1.70 o
  -4   2  14      236.93      239.26      2.94 o
  -3   2  14       99.96      104.27      2.75 o
  -2   2  14      144.44      154.70      5.63 o
  -1   2  14      651.28      661.29     12.06 o
   0   2  14      212.48      224.20      4.86 o
   1   2  14       87.64       96.02      3.19 o
   2   2  14      543.79      556.60      5.91 o
   3   2  14      171.38      179.51      5.31 o
   4   2  14       36.66       37.17      1.70 o
  -5   3  14       32.48       28.98      1.38 o
  -4   3  14      110.46      105.43      2.44 o
  -3   3  14        1.13        1.18      0.37 o
  -2   3  14       36.59       38.75      3.65 o
  -1   3  14      118.34      117.79      5.13 o
   0   3  14        0.07        4.51      1.41 o
   1   3  14       32.79       28.14      1.83 o
   2   3  14       46.82       45.69      2.23 o
   3   3  14       77.73       79.15      2.79 o
   4   3  14       72.67       63.53      3.94 o
   5   3  14       13.15        9.48      0.86 o
  -5   4  14      173.38      156.69      2.87 o
  -4   4  14       58.04       56.91      2.58 o
  -3   4  14      435.34      427.53      7.28 o
  -2   4  14      878.83      905.85     20.76 o
  -1   4  14      208.57      208.51      6.59 o
   0   4  14       11.96       12.30      1.98 o
   1   4  14      215.53      225.76      4.86 o
   2   4  14       96.52      110.88      3.40 o
   3   4  14        0.65        1.60      0.97 o
   4   4  14       81.45       86.04      3.57 o
   5   4  14       20.84       18.61      1.36 o
  -4   5  14       76.93       80.60     10.76 o
  -3   5  14      111.13      104.33      3.98 o
  -2   5  14       35.32       32.48      2.38 o
  -1   5  14       46.48       49.58      2.19 o
   0   5  14      224.62      235.98      7.11 o
   1   5  14       18.89       18.36      1.71 o
   2   5  14      137.38      138.88      5.04 o
   3   5  14      180.44      173.79      5.53 o
   4   5  14        1.12        1.27      0.78 o
   5   5  14       54.82       60.62      2.54 o
  -4   6  14       96.84       89.89      2.31 o
  -3   6  14      504.29      538.96      5.32 o
  -2   6  14       86.97       83.87      2.49 o
  -1   6  14       34.11       39.24      2.72 o
   0   6  14        9.81        8.99      0.96 o
   1   6  14       56.03       54.09      2.77 o
   2   6  14       19.70       16.37      1.71 o
   3   6  14       26.38       26.67      2.18 o
   4   6  14       98.63      101.80      3.87 o
   5   6  14        8.02        6.90      1.00 o
  -3   7  14       32.33       33.27      1.89 o
  -2   7  14       83.37       94.36      2.31 o
  -1   7  14        4.47        6.75      1.20 o
   0   7  14       18.64       15.45      1.10 o
   1   7  14      180.46      178.00      3.78 o
   2   7  14      170.24      164.67      3.36 o
   3   7  14      145.18      147.70      7.64 o
   4   7  14        5.60        5.94      1.07 o
   5   7  14       10.98       11.70      0.78 o
  -2   8  14       35.56       36.89      1.79 o
  -1   8  14      110.20      121.65      3.75 o
   0   8  14       21.93       18.70      1.69 o
   1   8  14       34.74       36.10      1.56 o
   2   8  14       63.21       60.91      1.95 o
   3   8  14        0.87        1.21      0.56 o
   4   8  14       25.16       23.45      1.17 o
   5   8  14        0.71        0.10      0.29 o
  -1   9  14        0.66        1.26      0.43 o
   0   9  14       21.46       21.43      1.36 o
   1   9  14       37.28       31.90      1.19 o
   2   9  14       29.52       28.30      1.89 o
   3   9  14       30.74       32.00      1.98 o
   4   9  14       87.57       84.99      2.77 o
   2  10  14       48.85       51.94      1.97 o
   3  10  14       25.73       31.19      1.52 o
  -3  -2  15      116.06      128.25      3.04 o
  -2  -2  15      125.11      133.25      3.24 o
  -1  -2  15       20.97       16.36      0.77 o
   0  -2  15       32.80       27.66      1.09 o
   1  -2  15        5.20        7.09      0.74 o
  -4  -1  15       24.04       20.04      1.22 o
  -3  -1  15       45.11       40.03      2.13 o
  -2  -1  15        6.98       11.05      1.29 o
  -1  -1  15        2.49        2.35      0.48 o
   0  -1  15      101.72      106.51      2.33 o
   1  -1  15       32.10       27.28      1.21 o
   2  -1  15        0.39        1.22      0.50 o
  -4   0  15      219.52      240.09      4.36 o
  -3   0  15       53.97       69.20      3.00 o
  -2   0  15       34.30       40.04      2.55 o
  -1   0  15        8.95       10.01      0.93 o
   0   0  15       79.81       76.57      2.34 o
   1   0  15       65.60       69.28      1.69 o
   2   0  15      193.94      205.66      4.42 o
   3   0  15       10.08       10.57      0.91 o
  -4   1  15        2.90        1.61      0.46 o
  -3   1  15      138.42      162.66      4.69 o
  -2   1  15       48.57       53.25      3.05 o
  -1   1  15       31.86       29.11      2.38 o
   0   1  15        6.89        4.14      0.76 o
   1   1  15       17.12       18.92      1.06 o
   2   1  15        2.30        1.24      0.72 o
   3   1  15        9.25        6.44      0.60 o
  -4   2  15       15.84       15.17      1.07 o
  -3   2  15       96.07      103.44      3.66 o
  -2   2  15      208.76      187.74     26.82 o
  -1   2  15        2.28        1.94      0.99 o
   0   2  15        3.23        3.22      1.10 o
   1   2  15       41.15       48.46      2.10 o
   2   2  15      209.34      214.04      5.75 o
   3   2  15       51.66       52.15      2.40 o
   4   2  15        6.40        4.65      0.86 o
  -4   3  15       89.64       83.78      2.56 o
  -3   3  15       16.89       13.26      2.34 o
  -2   3  15        7.34        4.78      0.80 o
  -1   3  15      145.65      155.12      4.81 o
   0   3  15       34.10       32.71      2.22 o
   1   3  15       10.29       10.49      1.12 o
   2   3  15        1.91        4.94      1.10 o
   3   3  15       14.96       12.86      1.42 o
   4   3  15       22.36       18.03      1.33 o
  -4   4  15       75.49       77.30      2.38 o
  -3   4  15       47.84       45.96      5.67 o
  -2   4  15        5.83        4.20      1.06 o
  -1   4  15       65.35       75.92      3.70 o
   0   4  15      125.45      130.92      3.31 o
   1   4  15       36.93       38.86      3.35 o
   2   4  15       57.93       63.28      3.26 o
   3   4  15      159.59      168.24      4.89 o
   4   4  15      252.83      234.67      4.96 o
  -4   5  15       98.98       82.69      2.11 o
  -3   5  15      425.04      420.56     22.06 o
  -2   5  15      998.55     1029.60     11.31 o
  -1   5  15      230.18      240.81      4.33 o
   0   5  15       55.92       55.44      3.24 o
   1   5  15       64.46       72.34      3.21 o
   2   5  15       35.48       39.44      2.48 o
   3   5  15       14.87       18.53      1.70 o
   4   5  15        0.46        0.31      0.55 o
   5   5  15       40.05       30.67      1.39 o
  -3   6  15        0.29        0.83      0.30 o
  -2   6  15        0.41       -0.13      0.45 o
  -1   6  15       70.60       74.55      3.30 o
   0   6  15       10.79       11.02      1.50 o
   1   6  15       63.10       62.43      2.63 o
   2   6  15       76.00       69.60      3.02 o
   3   6  15      110.07      117.50      3.90 o
   4   6  15       44.73       49.50      2.34 o
   5   6  15       15.05       11.72      0.90 o
  -2   7  15      217.73      229.12      3.94 o
  -1   7  15       28.03       33.13      1.35 o
   0   7  15       75.88       81.02      3.30 o
   1   7  15        5.86        7.07      0.78 o
   2   7  15       19.39       22.81      1.14 o
   3   7  15        3.35        3.89      0.50 o
   4   7  15       19.68       17.50      1.32 o
   5   7  15       21.84       15.71      0.96 o
  -1   8  15      110.04      115.93      3.07 o
   0   8  15       41.67       35.53      1.88 o
   1   8  15       95.74       85.01      3.02 o
   2   8  15        0.41        0.67      0.32 o
   3   8  15       19.36       15.88      2.23 o
   4   8  15        1.79        2.19      0.46 o
   1   9  15        1.42        1.53      0.37 o
   2   9  15       42.06       38.20      1.74 o
   3   9  15       64.29       62.02      2.17 o
  -2  -1  16      236.07      231.90      7.42 o
  -1  -1  16      175.34      172.23      3.51 o
   0  -1  16       38.42       33.84      1.51 o
  -3   0  16        1.07        0.90      0.42 o
  -2   0  16       24.11       21.94      1.46 o
  -1   0  16       96.21      108.83      3.29 o
   0   0  16       24.10       18.25      2.80 o
   1   0  16       15.79       18.72      1.28 o
  -3   1  16      134.57      139.67      3.39 o
  -2   1  16       59.71       55.95      5.51 o
  -1   1  16      102.87      108.38      2.87 o
   0   1  16       72.35       79.11      2.19 o
   1   1  16      151.27      159.59      4.17 o
   2   1  16      374.24      345.14     14.27 o
  -3   2  16       24.26       26.41      0.99 o
  -2   2  16       62.42       79.52      3.15 o
  -1   2  16       10.02       12.81      0.95 o
   0   2  16        0.84        1.10      0.51 o
   1   2  16       41.25       42.51      1.67 o
   2   2  16       12.18        8.99      0.68 o
   3   2  16        0.81        0.35      0.38 o
  -3   3  16       23.22       24.87      1.41 o
  -2   3  16        6.65        4.18      1.12 o
  -1   3  16      227.65      216.38     12.09 o
   0   3  16      108.06      121.01      4.87 o
   1   3  16      125.55      135.06      3.04 o
   2   3  16       14.30       18.44      1.57 o
   3   3  16        0.37        0.32      0.45 o
  -3   4  16       10.37        8.73      0.87 o
  -2   4  16        7.47        5.93      0.84 o
  -1   4  16       47.91       45.94      4.07 o
   0   4  16       66.38       73.87      3.19 o
   1   4  16       12.79       12.84      1.35 o
   2   4  16        0.12        1.07      0.62 o
   3   4  16        0.39       -0.01      0.48 o
   4   4  16      280.19      237.31      3.68 o
  -3   5  16       49.08       48.03      1.73 o
  -2   5  16        2.12        2.18      0.85 o
  -1   5  16        3.32        2.71      0.80 o
   0   5  16       10.40        8.50      1.23 o
   1   5  16       84.78       81.81      2.92 o
   2   5  16       46.40       44.18      2.25 o
   3   5  16       34.31       39.82      2.01 o
   4   5  16        0.49        0.56      0.38 o
  -2   6  16       32.44       30.10      1.05 o
  -1   6  16       30.08       29.25      1.77 o
   0   6  16       55.98       57.98      2.69 o
   1   6  16       40.08       37.95      1.43 o
   2   6  16        0.10       -0.10      0.34 o
   3   6  16        3.77        3.41      0.65 o
   4   6  16       10.39        8.46      0.79 o
  -1   7  16      226.74      206.80      8.19 o
   0   7  16      319.55      304.71      5.31 o
   1   7  16      222.52      198.02      2.83 o
   2   7  16      196.25      160.04     15.86 o
   3   7  16      148.04      134.25      7.43 o
   0   8  16       33.09       27.85      1.30 o
   1   8  16       24.30       15.65      0.98 o
   2   8  16       16.49       12.69      0.97 o
   3   8  16        0.05        0.38      0.33 o
  -1   1  17       68.63       58.96      2.01 o
   0   1  17       74.01       64.18      1.98 o
  -2   2  17        8.13        5.49      0.69 o
  -1   2  17        5.96        3.63      0.69 o
   0   2  17       40.75       41.04      1.73 o
   1   2  17       82.36       90.10      2.52 o
  -2   3  17        0.62        1.03      0.36 o
  -1   3  17       45.51       34.31     12.14 o
   0   3  17        9.26        7.98      0.80 o
   1   3  17       11.63        8.77      0.91 o
   2   3  17        7.41        6.39      0.72 o
  -2   4  17      149.98      141.05      2.90 o
  -1   4  17        1.28        1.08      0.43 o
   0   4  17       61.40       55.87      2.25 o
   1   4  17       14.63       12.94      1.03 o
   2   4  17        0.02       -0.35      0.40 o
  -1   5  17       31.35       23.27      1.28 o
   0   5  17        4.65        7.07      0.88 o
   1   5  17      102.41       90.67      1.96 o
   2   5  17       43.29       35.78      3.41 o
  -1   6  17        1.69        0.41      0.29 o
   0   6  17       49.89       41.96      1.76 o
   1   6  17        5.04        3.94      0.63 o
   2   6  17      103.63       70.88      1.97 o
 
